# Supplementary material for: Characterization of the Polycomb-Group Mark H3K27me3 in Unicellular Algae
Source: Front Plant Sci. 2017 Apr 26;8:607. doi: 10.3389/fpls.2017.00607 (PMC5405695; doi:10.3389/fpls.2017.00607)
Supplement: Supplementary file 1 [file Table_3.xlsx]

## Sheet: Sheet1
GO_acc	term_type	Term	entries in query	entries total	entries in reference	reference total	entries	entries_reference	pvalue	FDR
GO:0016539	P	intein-mediated protein splicing	9	144	12	3085	// M1V3V2 // M1V723 // M1UQV4 // M1UWL9 // M1V9D2 // M1VKD3 // M1V4W3 // M1VCQ8 // M1VC69	// M1VFQ8 // M1V3V2 // M1UQV4 // M1V723 // M1UWL9 // M1V9D2 // M1VKD3 // M1V4W3 // M1VB95 // M1VCQ8 // M1VC69 // M1V7E5	2.7e-10	5e-08
GO:0030908	P	protein splicing	9	144	12	3085	// M1V3V2 // M1V723 // M1UQV4 // M1UWL9 // M1V9D2 // M1VKD3 // M1V4W3 // M1VCQ8 // M1VC69	// M1VFQ8 // M1V3V2 // M1UQV4 // M1V723 // M1UWL9 // M1V9D2 // M1VKD3 // M1V4W3 // M1VB95 // M1VCQ8 // M1VC69 // M1V7E5	2.7e-10	5e-08
GO:0016485	P	protein processing	9	144	17	3085	// M1V3V2 // M1V723 // M1UQV4 // M1UWL9 // M1V9D2 // M1VKD3 // M1V4W3 // M1VCQ8 // M1VC69	// M1VFQ8 // M1V3V2 // M1VC69 // M1UQV4 // M1V723 // M1UND4 // M1VJG9 // M1UWL9 // M1VME0 // M1V9D2 // M1VKD3 // M1V4W3 // M1VB95 // M1VBM8 // M1VCQ8 // M1VC87 // M1V7E5	2.4e-08	3e-06
GO:0007154	P	cell communication	11	144	37	3085	// M1UU70 // M1V3V2 // M1VC69 // M1V723 // M1UQV4 // M1UWL9 // M1V9D2 // M1VKD3 // M1VFE0 // M1VCQ8 // M1VJF4	// M1VDT5 // M1V726 // M1V723 // M1V8A1 // M1UWL9 // M1UVN5 // M1UUJ2 // M1V7B4 // M1UU70 // M1VB36 // M1VAB4 // M1VA74 // M1VJF4 // M1VH16 // M1VCR3 // M1V8V1 // M1VEN6 // M1VKH3 // M1V732 // M1V3V2 // M1VFE0 // M1VGX6 // M1UQV4 // M1V9D2 // M1VKD3 // M1VL37 // M1VES4 // M1VC69 // M1VGK7 // M1V6T8 // M1VGA5 // M1VF12 // M1V7E5 // M1VLQ6 // M1V6C8 // M1VLU1 // M1VCQ8	8.9e-07	8.3e-05
GO:0051604	P	protein maturation	10	144	31	3085	// M1V3V2 // M1V723 // M1UQV4 // M1UWL9 // M1V9D2 // M1VKD3 // M1V4W3 // M1VE37 // M1VCQ8 // M1VC69	// M1UVD6 // M1VDA7 // M1V723 // M1V6M0 // M1VJG9 // M1UWL9 // M1V4W3 // M1UND4 // M1VME0 // M1V8V1 // M1VB95 // M1VFQ8 // M1V3V2 // M1V711 // M1V641 // M1UQV4 // M1V7I0 // M1V9D2 // M1VKD3 // M1V8T7 // M1VBM8 // M1VCQ8 // M1VC69 // M1V7E5 // M1VBK7 // M1V5R6 // M1V7R1 // M1VE37 // M1UQ80 // M1UPQ0 // M1VC87	1.2e-06	8.8e-05
GO:0008233	F	peptidase activity	17	144	133	3085	// M1UU70 // M1V7P1 // M1V3V2 // M1VJ71 // M1V723 // M1UQV4 // M1V6X9 // M1UQT1 // M1UWL9 // M1V990 // M1V9D2 // M1VKD3 // M1VFE0 // M1V4W3 // M1UT47 // M1VCQ8 // M1VC69	// M1V6H6 // M1UPW8 // M1V675 // M1VI64 // M1UNG9 // M1UX70 // M1VBB2 // M1V6Q6 // M1VBB1 // M1VE62 // M1VE65 // M1V5Y1 // M1VIA0 // M1V8M7 // M1VCB2 // M1VLE8 // M1V5J6 // M1UUV0 // M1UUM4 // M1VI51 // M1VCT6 // M1UQV4 // M1UX67 // M1V7C3 // M1VKD3 // M1VCM2 // M1VBC0 // M1V7P5 // M1VJG9 // M1V7P1 // M1UR76 // M1V6U6 // M1VG84 // M1V6V5 // M1US77 // M1V9J9 // M1V766 // M1VLU5 // M1VAY1 // M1UVF9…	0.00026	0.036
GO:0007275	P	multicellular organismal development	14	144	105	3085	// M1V4X0 // M1UU70 // M1V3V2 // M1V723 // M1UQV4 // M1UWL9 // M1VFY0 // M1VM14 // M1V9D2 // M1VKD3 // M1VFE0 // M1VCQ8 // M1VC69 // M1V7Y1	// M1V4M8 // M1V7U9 // M1V7H0 // M1V672 // M1UX70 // M1UUU2 // M1V7Y1 // M1UUD3 // M1V5D6 // M1VBJ9 // M1UVT1 // M1V5L0 // M1VD09 // M1UNL8 // M1VKJ0 // M1V649 // M1UQV1 // M1UQV4 // M1V646 // M1VGA5 // M1VKD3 // M1USY6 // M1VBK7 // M1VEY8 // M1VB27 // M1V6A1 // M1V5R6 // M1VBK8 // M1URS2 // M1VLU1 // M1VH08 // M1VC85 // M1VGL7 // M1UPU0 // M1VM48 // M1VD84 // M1V968 // M1UVN5 // M1V7B3 // M1V962…	0.00054	0.034
GO:0032501	P	multicellular organismal process	15	144	122	3085	// M1V4X0 // M1V9P8 // M1V3V2 // M1V723 // M1UQV4 // M1UWL9 // M1VFY0 // M1VM14 // M1V9D2 // M1VKD3 // M1VFE0 // M1UU70 // M1VCQ8 // M1VC69 // M1V7Y1	// M1V4M8 // M1V7U9 // M1V7H0 // M1V672 // M1UNB7 // M1UX70 // M1UUU2 // M1V7Y1 // M1UUD3 // M1V5D6 // M1VBJ9 // M1UVT1 // M1V5L0 // M1VD09 // M1UNL8 // M1VKJ0 // M1V649 // M1UQV1 // M1UQV4 // M1V646 // M1VGA5 // M1VKD3 // M1V9P8 // M1USY6 // M1VBK7 // M1VEY8 // M1VB27 // M1V6A1 // M1V5R6 // M1VBK8 // M1URS2 // M1VLU1 // M1VH08 // M1VC85 // M1VAN8 // M1VGL7 // M1UPU0 // M1VM48 // M1VD84 // M1V968…	0.00083	0.044
GO:0023052	P	signaling	12	144	94	3085	// M1UU70 // M1V3V2 // M1VHA7 // M1VC69 // M1V723 // M1UQV4 // M1UWL9 // M1V9D2 // M1VKD3 // M1VFE0 // M1VCQ8 // M1VJF4	// M1VFR2 // M1VGD2 // M1VHL3 // M1V4M3 // M1VCU0 // M1VAB4 // M1V5L0 // M1VCR3 // M1VM56 // M1VG37 // M1UQV4 // M1V7K5 // M1VKD3 // M1VH92 // M1VMH6 // M1VF55 // M1URS2 // M1VLU1 // M1VC82 // M1VDT5 // M1VM48 // M1VD84 // M1UVN5 // M1V7B4 // M1V962 // M1VB36 // M1UU05 // M1VH16 // M1V8V1 // M1VKH3 // M1V732 // M1VJ04 // M1VG03 // M1VI26 // M1UU70 // M1UUP1 // M1VL37 // M1VC27 // M1VJF4 // M1V7E5…	0.0018	0.086
GO:0032502	P	developmental process	15	144	141	3085	// M1V4X0 // M1UU70 // M1V3V2 // M1V723 // M1UQV4 // M1UWL9 // M1VFY0 // M1VM14 // M1V9D2 // M1VKD3 // M1VFE0 // M1V7D1 // M1VCQ8 // M1VC69 // M1V7Y1	// M1V4M8 // M1V7U9 // M1V7H0 // M1V5K9 // M1UNB7 // M1UX70 // M1VC15 // M1VEI9 // M1UUU2 // M1V7Y1 // M1VLK6 // M1UUD3 // M1V5D6 // M1V5D5 // M1VBJ9 // M1UVT1 // M1V5L0 // M1VD09 // M1UNL8 // M1UX80 // M1V649 // M1USY6 // M1UQV1 // M1V9Z5 // M1V646 // M1VGA5 // M1VKD3 // M1V672 // M1UQM4 // M1VBK7 // M1VEY8 // M1VB27 // M1V6A1 // M1V5R6 // M1VBK8 // M1V8N6 // M1VLU1 // M1VH08 // M1VC85 // M1V705…	0.0034	0.14
GO:0016192	P	vesicle-mediated transport	9	144	85	3085	// M1V5D8 // M1V4Q4 // M1UUY0 // M1V3V8 // M1VC03 // M1V7X5 // M1VI02 // M1V6U9 // M1UNJ5	// M1V6K9 // M1VGJ7 // M1VI81 // M1V690 // M1VMB0 // M1UR88 // M1VJ15 // M1V6S6 // M1V8C0 // M1VCF5 // M1V3S2 // M1UXI1 // M1VAW6 // M1V7X5 // M1VB59 // M1UVY2 // M1V5W7 // M1VM22 // M1VB79 // M1V862 // M1VB50 // M1VM28 // M1V6U9 // M1VIT8 // M1VM18 // M1V9Y4 // M1VK83 // M1V5D8 // M1VMM8 // M1VBJ3 // M1V6W4 // M1VB36 // M1VMM0 // M1UNJ5 // M1VFZ5 // M1VB46 // M1V9M2 // M1V562 // M1VAD3 // M1V600…	0.02	0.71
GO:0016757	F	transferase activity, transferring glycosyl groups	7	144	58	3085	// M1V6E6 // M1V5D8 // M1V7Z2 // M1UVR5 // M1V7F0 // M1VA54 // M1UXZ7	// M1VAQ4 // M1VKZ8 // M1V534 // M1VGI4 // M1VIJ4 // M1V6M1 // M1V5K9 // M1V4T8 // M1VB58 // M1V6S7 // M1VAR0 // M1UPH8 // M1VAM2 // M1V7W9 // M1V5D8 // M1VFM3 // M1VHT9 // M1VIA5 // M1V4F6 // M1V9E3 // M1VEZ9 // M1V6W0 // M1UST4 // M1VI33 // M1UVR5 // M1VA54 // M1VII1 // M1VA56 // M1VH16 // M1V604 // M1V7Z2 // M1V6E6 // M1VMF5 // M1V5N2 // M1VJD8 // M1VJH6 // M1VBM3 // M1VD06 // M1URZ8 // M1UXZ7…	0.02	1
GO:0006810	P	transport	26	144	350	3085	// M1UUY0 // M1V687 // M1V3N7 // M1UR28 // M1V6U9 // M1V5D8 // M1VAB1 // M1V4Q4 // M1VC72 // M1V5S2 // M1UNJ5 // M1V5L9 // M1VBA4 // M1V680 // M1V3G1 // M1V3V8 // M1VC03 // M1V9P8 // M1VI02 // M1V7X5 // M1V6A9 // M1V5R9 // M1VKW5 // M1VBI6 // M1VJW7 // M1VE37	// M1VAJ9 // M1VBS6 // M1UQ39 // M1VEI9 // M1UQ35 // M1V5D8 // M1VBJ3 // M1UUD3 // M1VGM2 // M1V642 // M1VC03 // M1UWV2 // M1V7X8 // M1V7X5 // M1V6A9 // M1VIG5 // M1V6A2 // M1V8F4 // M1UP64 // M1VLU1 // M1VEP5 // M1VHN4 // M1V411 // M1UVY6 // M1UVY2 // M1V966 // M1V862 // M1V5Q8 // M1VF20 // M1VB36 // M1V5Q4 // M1V562 // M1V6F9 // M1USG1 // M1V731 // M1V732 // M1VBA4 // M1VBA3 // M1VGV6 // M1V736…	0.021	0.71
GO:0051179	P	localization	27	144	379	3085	// M1UUY0 // M1V687 // M1V3N7 // M1V6S8 // M1UR28 // M1V6U9 // M1V5D8 // M1VAB1 // M1V4Q4 // M1VC72 // M1V5S2 // M1UNJ5 // M1V5L9 // M1VBA4 // M1V680 // M1V3G1 // M1V3V8 // M1VC03 // M1V9P8 // M1VI02 // M1V7X5 // M1V6A9 // M1V5R9 // M1VKW5 // M1VBI6 // M1VJW7 // M1VE37	// M1VAJ9 // M1VBS6 // M1UQ39 // M1VEI9 // M1UQ35 // M1V5D8 // M1VBJ3 // M1UUD3 // M1V5D6 // M1VBJ9 // M1VGM2 // M1V642 // M1VC03 // M1UWV2 // M1V7X8 // M1V7X5 // M1V6A9 // M1VIG5 // M1V6A2 // M1V8F4 // M1UP64 // M1VLU1 // M1VEP5 // M1VHN4 // M1V411 // M1UVY6 // M1UVY2 // M1V966 // M1V862 // M1V962 // M1V5Q8 // M1VF20 // M1VB36 // M1V5Q4 // M1V562 // M1V6F9 // M1USG1 // M1V731 // M1V732 // M1VBA4…	0.029	0.89
GO:0051234	P	establishment of localization	26	144	364	3085	// M1UUY0 // M1V687 // M1V3N7 // M1UR28 // M1V6U9 // M1V5D8 // M1VAB1 // M1V4Q4 // M1VC72 // M1V5S2 // M1UNJ5 // M1V5L9 // M1VBA4 // M1V680 // M1V3G1 // M1V3V8 // M1VC03 // M1V9P8 // M1VI02 // M1V7X5 // M1V6A9 // M1V5R9 // M1VKW5 // M1VBI6 // M1VJW7 // M1VE37	// M1VAJ9 // M1VBS6 // M1UQ39 // M1VEI9 // M1UQ35 // M1V5D8 // M1VBJ3 // M1UUD3 // M1V5D6 // M1VBJ9 // M1VGM2 // M1V642 // M1VC03 // M1UWV2 // M1V7X8 // M1V7X5 // M1V6A9 // M1VIG5 // M1V6A2 // M1V8F4 // M1UP64 // M1VLU1 // M1VEP5 // M1VHN4 // M1V411 // M1UVY6 // M1UVY2 // M1V966 // M1V862 // M1V5Q8 // M1VF20 // M1VB36 // M1V5Q4 // M1V562 // M1V6F9 // M1USG1 // M1V731 // M1V732 // M1VBA4 // M1VBA3…	0.031	0.89
GO:0051276	P	chromosome organization	8	144	87	3085	// M1V6A9 // M1VAG2 // M1VFY0 // M1VM14 // M1V4X0 // M1V6S8 // M1UTP3 // M1UPZ4	// M1UVD1 // M1V4M8 // M1VD99 // M1USI2 // M1UX70 // M1VHT1 // M1V773 // M1V649 // M1VHH1 // M1UQV1 // M1VKS8 // M1VBK7 // M1V4V0 // M1V6A9 // M1VCM5 // M1VG89 // M1VLL5 // M1VEY8 // M1VB27 // M1URS2 // M1VIN4 // M1VIN6 // M1VGL7 // M1UPU0 // M1V4L8 // M1V968 // M1UVN5 // M1V962 // M1V669 // M1VHV7 // M1V8V2 // M1VJ07 // M1V5H1 // M1VEN9 // M1VFY0 // M1VM30 // M1VHW9 // M1V6T8 // M1VAG2 // M1V4T3…	0.055	1
GO:0016569	P	covalent chromatin modification	5	144	45	3085	// M1VM14 // M1VFY0 // M1VAG2 // M1UPZ4 // M1V4X0	// M1VIN4 // M1V7F1 // M1V5V7 // M1V4M8 // M1UPU0 // M1VHH1 // M1VD99 // M1V744 // M1USI2 // M1UX70 // M1VA91 // M1UUK0 // M1VAH3 // M1VKH3 // M1VI31 // M1V4K2 // M1VMK1 // M1V4L8 // M1US94 // M1V4X0 // M1V669 // M1UQV1 // M1V831 // M1V6M2 // M1VGK9 // M1VFY0 // M1VM14 // M1VM30 // M1UNB7 // M1VEY8 // M1VIQ0 // M1UPZ4 // M1V6T8 // M1VBK7 // M1VGA5 // M1VAG2 // M1V6T0 // M1VB27 // M1UXI6 // M1VHB3…	0.06	1
GO:0004175	F	endopeptidase activity	6	144	59	3085	// M1V7P1 // M1VJ71 // M1V6X9 // M1UQT1 // M1V990 // M1UT47	// M1V6H6 // M1VAH8 // M1VEK9 // M1VM46 // M1UPW8 // M1V692 // M1VJ71 // M1V6U6 // M1VC43 // M1UX70 // M1VD46 // M1V7D3 // M1UXI3 // M1UXY0 // M1UUH3 // M1UNE5 // M1UPJ8 // M1VF20 // M1VE62 // M1VE65 // M1V7B3 // M1VIA0 // M1VF01 // M1VC31 // M1V8M7 // M1UT19 // M1VAX0 // M1VJ86 // M1V684 // M1VLE8 // M1VCA0 // M1V5J6 // M1VBR8 // M1V833 // M1VI51 // M1UQC0 // M1V912 // M1UQT1 // M1UX67 // M1V990…	0.06	1
GO:0051641	P	cellular localization	15	144	204	3085	// M1VI02 // M1V5D8 // M1VKW5 // M1VC72 // M1UUY0 // M1VJW7 // M1VC03 // M1V687 // M1V6S8 // M1V3N7 // M1VE37 // M1V5L9 // M1UR28 // M1V6U9 // M1UNJ5	// M1VGJ7 // M1UVD6 // M1VB65 // M1VB59 // M1UVN8 // M1V986 // M1URK5 // M1VFK3 // M1VB50 // M1VH85 // M1VLK6 // M1UR47 // M1V5D8 // M1VBJ3 // M1UUD3 // M1V5D6 // M1VBJ9 // M1V776 // M1V5L0 // M1VHK7 // M1V8M0 // M1V6H2 // M1V773 // M1V5L9 // M1UX80 // M1V6H8 // M1V6H9 // M1UNJ5 // M1V5J5 // M1VFS3 // M1VAP0 // M1V3X8 // M1VFS9 // M1VMG3 // M1VLE5 // M1V6N8 // M1UU17 // M1VC03 // M1UTV1 // M1VMH6…	0.065	1
GO:0040029	P	regulation of gene expression, epigenetic	5	144	49	3085	// M1V4X0 // M1V6A9 // M1V9P8 // M1UPZ4 // M1VFY0	// M1V5K6 // M1V4M8 // M1UPU0 // M1VHH1 // M1VD99 // M1V732 // M1VAB4 // M1VBL7 // M1UVN5 // M1VI31 // M1V4X0 // M1V9P8 // M1VKS8 // M1UUK0 // M1UV13 // M1VAH3 // M1VKH3 // M1V7M1 // M1UVT5 // M1V773 // M1V9A3 // M1V4K2 // M1VCZ1 // M1US94 // M1URS2 // M1V669 // M1V5H1 // M1V744 // M1V4L8 // M1VGK9 // M1VFY0 // M1VI10 // M1UNB7 // M1VEY8 // M1VES4 // M1VIQ0 // M1UPZ4 // M1V6T8 // M1V3X8 // M1V6A9…	0.081	1
GO:0051649	P	establishment of localization in cell	14	144	197	3085	// M1V5D8 // M1VKW5 // M1VC72 // M1UUY0 // M1VJW7 // M1VC03 // M1V687 // M1VI02 // M1V3N7 // M1VE37 // M1V5L9 // M1UR28 // M1V6U9 // M1UNJ5	// M1VGJ7 // M1UVD6 // M1VB65 // M1VB59 // M1UVN8 // M1V986 // M1URK5 // M1VFK3 // M1VB50 // M1VH85 // M1VLK6 // M1UR47 // M1V5D8 // M1VBJ3 // M1UUD3 // M1V5D6 // M1VBJ9 // M1V776 // M1V5L0 // M1VHK7 // M1V8M0 // M1V6H2 // M1V773 // M1V5L9 // M1UX80 // M1V6H8 // M1V6H9 // M1UNJ5 // M1V5J5 // M1VFS3 // M1VAP0 // M1V3X8 // M1VFS9 // M1VMG3 // M1VLE5 // M1V6N8 // M1UU17 // M1VC03 // M1UTV1 // M1VMH6…	0.089	1
GO:0016568	P	chromatin modification	5	144	54	3085	// M1VM14 // M1VFY0 // M1VAG2 // M1UPZ4 // M1V4X0	// M1VIN4 // M1V7F1 // M1VIN6 // M1V5V7 // M1V4M8 // M1UPU0 // M1VHH1 // M1VD99 // M1V744 // M1USI2 // M1UX70 // M1VA91 // M1VKV9 // M1VKV6 // M1UUK0 // M1VAH3 // M1VKH3 // M1VI31 // M1V773 // M1V4K2 // M1VMK1 // M1VD84 // M1V4L8 // M1US94 // M1V4X0 // M1V669 // M1UQV1 // M1V831 // M1VKS8 // M1VCM5 // M1V6M2 // M1VGK9 // M1VFY0 // M1VM14 // M1VM30 // M1UNB7 // M1VEY8 // M1VES4 // M1VIQ0 // M1UPZ4…	0.11	1
GO:0016021	C	integral to membrane	18	144	277	3085	// M1V5D8 // M1V5R9 // M1VC58 // M1VAB1 // M1V3G1 // M1VC72 // M1V6X9 // M1V5S2 // M1UT47 // M1UWF8 // M1V3V8 // M1VGR6 // M1VBA4 // M1UU87 // M1V680 // M1VAU9 // M1UPF6 // M1V5E0	// M1VEA9 // M1VDZ0 // M1VBS8 // M1UPW8 // M1VD92 // M1VAJ9 // M1VAN7 // M1V5V6 // M1VEA4 // M1UNG9 // M1VM69 // M1VC09 // M1VIP9 // M1VBF1 // M1UX72 // M1VCE7 // M1VER5 // M1VEI9 // M1V9C8 // M1UU56 // M1UQ35 // M1V6Q4 // M1UXL7 // M1VLK6 // M1V5D8 // M1VEZ1 // M1VAQ2 // M1VHT9 // M1VAB1 // M1VIA5 // M1V5D1 // M1VIA7 // M1VIA0 // M1VJW0 // M1V5Y5 // M1UX89 // M1USA6 // M1V7E3 // M1VMP4 // M1VDK2…	0.11	1
GO:0031224	C	intrinsic to membrane	18	144	278	3085	// M1V5D8 // M1V5R9 // M1VC58 // M1VAB1 // M1V3G1 // M1VC72 // M1V6X9 // M1V5S2 // M1UT47 // M1UWF8 // M1V3V8 // M1VGR6 // M1VBA4 // M1UU87 // M1V680 // M1VAU9 // M1UPF6 // M1V5E0	// M1VEA9 // M1VDZ0 // M1VBS8 // M1UPW8 // M1VD92 // M1VAJ9 // M1VAN7 // M1V5V6 // M1VEA4 // M1UNG9 // M1VM69 // M1VC09 // M1VIP9 // M1VBF1 // M1UX72 // M1VCE7 // M1VER5 // M1VEI9 // M1V9C8 // M1UU56 // M1UQ35 // M1V6Q4 // M1UXL7 // M1VLK6 // M1V5D8 // M1VEZ1 // M1VAQ2 // M1VHT9 // M1VAB1 // M1VIA5 // M1V5D1 // M1VIA7 // M1VIA0 // M1VJW0 // M1V5Y5 // M1UX89 // M1USA6 // M1V7E3 // M1VMP4 // M1VDK2…	0.12	1
GO:0006325	P	chromatin organization	5	144	59	3085	// M1VM14 // M1VFY0 // M1VAG2 // M1UPZ4 // M1V4X0	// M1VIN4 // M1V7F1 // M1VIN6 // M1V5V7 // M1V4M8 // M1UPU0 // M1VHH1 // M1VD99 // M1V744 // M1USI2 // M1UX70 // M1V5U4 // M1VJ68 // M1VA91 // M1VKV9 // M1VKV6 // M1UUK0 // M1VAH3 // M1VKH3 // M1VI31 // M1V773 // M1V4K2 // M1VMK1 // M1VD84 // M1V4L8 // M1US94 // M1V4X0 // M1V669 // M1UQV1 // M1V831 // M1VKS8 // M1VCM5 // M1V6M2 // M1VGK9 // M1UUT8 // M1VFY0 // M1VM14 // M1VM30 // M1UNB7 // M1VEY8…	0.15	1
GO:0006996	P	organelle organization	16	144	252	3085	// M1V6A9 // M1VAG2 // M1V4X0 // M1V4Q4 // M1VC72 // M1VJW7 // M1V7D1 // M1VFY0 // M1VM14 // M1UTX1 // M1V6S8 // M1V7X5 // M1VE37 // M1UR28 // M1UTP3 // M1UPZ4	// M1UVD1 // M1V4M8 // M1VFR4 // M1VK10 // M1VB65 // M1VD99 // M1VCU1 // M1UNB7 // M1V986 // M1UX70 // M1URK5 // M1VC18 // M1UV39 // M1UR47 // M1V9A3 // M1V5E4 // M1UUD3 // M1V5D6 // M1VHT1 // M1UVT1 // M1V5L0 // M1VHK7 // M1V8M0 // M1VHK5 // M1V773 // M1VHH1 // M1UNL8 // M1UX80 // M1V6H8 // M1V6H9 // M1VMI6 // M1V5J5 // M1V649 // M1VBF9 // M1VCN2 // M1USY6 // M1UQV1 // M1VKS8 // M1V6A9 // M1UU17…	0.15	1
GO:0004386	F	helicase activity	5	144	65	3085	// M1VE37 // M1V6A9 // M1V9P8 // M1V5L9 // M1VFY0	// M1UWJ3 // M1VLN7 // M1UUY9 // M1UVD6 // M1VAH3 // M1VGY4 // M1VBD7 // M1VKK8 // M1VAH5 // M1UNK7 // M1URH9 // M1UN15 // M1V491 // M1V8A7 // M1VGQ1 // M1VAN5 // M1VDP4 // M1VBB5 // M1VAN2 // M1VJR7 // M1V9P8 // M1V789 // M1UPL8 // M1VEW5 // M1V9X3 // M1V5L2 // M1VII6 // M1VI36 // M1V8M0 // M1V753 // M1VHH1 // M1VF97 // M1V8V2 // M1VIG2 // M1V6L2 // M1VJE8 // M1V5J1 // M1V6A9 // M1VFS6 // M1V7I7…	0.19	1
GO:0016740	F	transferase activity	32	144	572	3085	// M1VEV3 // M1V7F0 // M1V4I3 // M1VGJ0 // M1UQD8 // M1V6S8 // M1V5W9 // M1V5D8 // M1UX12 // M1V6W1 // M1UU93 // M1UVR5 // M1VA54 // M1V4N2 // M1V9V3 // M1V7Z2 // M1V5N6 // M1VEQ8 // M1URC7 // M1UXZ7 // M1UPZ4 // M1VJF4 // M1UT51 // M1V6E6 // M1VAG2 // M1VMU1 // M1V7T6 // M1VG28 // M1UX94 // M1UXM1 // M1V7N0 // M1V783	// M1UNG6 // M1VBS5 // M1VBT1 // M1VKM0 // M1UXC5 // M1VL51 // M1VCJ0 // M1VCJ7 // M1VJC2 // M1VM54 // M1VEI9 // M1VFW7 // M1VM66 // M1V5D8 // M1VBJ2 // M1VIX5 // M1V3Y1 // M1VL54 // M1VJ44 // M1V7F8 // M1VG10 // M1UPP3 // M1VMI1 // M1VI67 // M1VCT4 // M1VDD5 // M1VCT0 // M1VL11 // M1UXZ7 // M1V7X3 // M1VCM2 // M1V6A3 // M1V6A5 // M1VLU1 // M1VHN4 // M1UTU2 // M1VEP9 // M1VJX8 // M1UX57 // M1VJX0…	0.2	1
GO:0003677	F	DNA binding	14	144	235	3085	// M1VM98 // M1V9M0 // M1V3P5 // M1V6L6 // M1VEA1 // M1V9W3 // M1V4S7 // M1VFY0 // M1V6S8 // M1V6Y7 // M1UTP3 // M1USF7 // M1V9V3 // M1V7N4	// M1V5K6 // M1V4M8 // M1VAJ5 // M1VGJ2 // M1V7H5 // M1VEA1 // M1VI63 // M1VFK9 // M1UNB7 // M1VL04 // M1V980 // M1V7T1 // M1V984 // M1VDK7 // M1V7Y4 // M1UTW6 // M1VJZ3 // M1UTH2 // M1V9M0 // M1V6Y7 // M1VEH3 // M1VEH2 // M1V5L2 // M1VII6 // M1V5L6 // M1VH70 // M1VKJ0 // M1VMP3 // M1VG35 // M1V7D8 // M1V3P5 // M1UVG9 // M1VGM5 // M1VBP0 // M1VCT4 // M1VL15 // M1V872 // M1UQE4 // M1UW87 // M1URJ7…	0.22	1
GO:0008270	F	zinc ion binding	10	144	158	3085	// M1VAG2 // M1VF05 // M1VC72 // M1UTL7 // M1V6X9 // M1US99 // M1URD1 // M1UQD8 // M1V9W3 // M1VI04	// M1VGJ7 // M1VHL6 // M1V7H8 // M1UPW8 // M1VCB2 // M1VI67 // M1V7H0 // M1V4U3 // M1V4I6 // M1UQD8 // M1VCJ4 // M1VBB2 // M1V4D1 // M1VBJ3 // M1V7Q0 // M1UUD3 // M1UQL8 // M1V5L2 // M1VII9 // M1V7F1 // M1VG19 // M1VAP2 // M1V715 // M1UVG9 // M1VAP5 // M1VJS4 // M1VBP0 // M1VBS0 // M1UWV5 // M1VL11 // M1V7X0 // M1UR71 // M1V5R6 // M1UQ42 // M1VKR1 // M1V763 // M1V766 // M1VAY5 // M1UU40 // M1V579…	0.22	1
GO:0006260	P	DNA replication	5	144	69	3085	// M1V8M4 // M1VFY0 // M1UPZ4 // M1V6L6 // M1V6S8	// M1UVD1 // M1V4M8 // M1V7H5 // M1VCW2 // M1VBD7 // M1V4K2 // M1US74 // M1V6L6 // M1UNB7 // M1V7W1 // M1VGF5 // M1V6S8 // M1UTI4 // M1V8P1 // M1VI92 // M1VGR0 // M1VG48 // M1VEX7 // M1VKS8 // M1VBN0 // M1VJ07 // M1VAB4 // M1V8M4 // M1VII6 // M1VLR4 // M1V773 // M1VHX2 // M1UW62 // M1V711 // M1VLT1 // M1V543 // M1V4L8 // M1VKI4 // M1UPU0 // M1V669 // M1UWI2 // M1VCA8 // M1V9Z5 // M1UQZ9 // M1VJY9…	0.23	1
GO:0016787	F	hydrolase activity	31	144	565	3085	// M1VJ71 // M1V723 // M1UTL4 // M1UWL9 // M1VGS2 // M1V4W3 // M1VGQ9 // M1V9P8 // M1UU70 // M1V5L9 // M1V3V2 // M1VFS7 // M1UQV4 // M1UUZ6 // M1UQT1 // M1VFY0 // M1V990 // M1V9D2 // M1VKD3 // M1UT47 // M1UTP3 // M1VC69 // M1V6A9 // M1V7P1 // M1V4E9 // M1V6X9 // M1VFE0 // M1VE37 // M1VCQ8 // M1V6G1 // M1VAY2	// M1UWQ0 // M1UPW8 // M1VL83 // M1UXL7 // M1URC2 // M1V5Y1 // M1UUD1 // M1UUD7 // M1VMI3 // M1VMI6 // M1V648 // M1V5J6 // M1V5J1 // M1VGM7 // M1VA02 // M1V640 // M1V642 // M1V643 // M1V645 // M1UNG9 // M1VL15 // M1VA00 // M1UXZ4 // M1VKD3 // M1VC06 // M1VC09 // M1VA07 // M1V7X7 // M1UW82 // M1V6A9 // M1VCM2 // M1V8F0 // M1V6A2 // M1V5C6 // M1VLU5 // M1VHN0 // M1V411 // M1UVY6 // M1V966 // M1V5Q8…	0.23	1
GO:0016043	P	cellular component organization	18	144	333	3085	// M1V6A9 // M1VI02 // M1VAG2 // M1V4X0 // M1V4Q4 // M1VC72 // M1VJW7 // M1V7D1 // M1VFY0 // M1VM14 // M1UTX1 // M1V6S8 // M1V7X5 // M1VE37 // M1UR28 // M1UTP3 // M1UPZ4 // M1UVE7	// M1UVD1 // M1V4M8 // M1VGP3 // M1VFR4 // M1VCU7 // M1VK10 // M1VB65 // M1VD99 // M1VBS0 // M1VCU1 // M1VKS8 // M1UTV1 // M1VEI3 // M1VB64 // M1V986 // M1UX70 // M1URK5 // M1VC18 // M1VH69 // M1UV39 // M1UR47 // M1V6R9 // M1V9A3 // M1V5E4 // M1VHT8 // M1UUD3 // M1V5D6 // M1VHT1 // M1UVT1 // M1VHK1 // M1V5L0 // M1VHK7 // M1V8M0 // M1VHK5 // M1V773 // M1VMP7 // M1UNL8 // M1VBW0 // M1UX80 // M1V6H8…	0.31	1
GO:0046914	F	transition metal ion binding	13	144	233	3085	// M1VAG2 // M1VF05 // M1VC72 // M1UTL7 // M1V6X9 // M1US99 // M1VG17 // M1URD1 // M1UQD8 // M1V5W5 // M1VED2 // M1V9W3 // M1VI04	// M1VGJ7 // M1VHL6 // M1V7H8 // M1UPW8 // M1VCB2 // M1UPW4 // M1V7H0 // M1VCB5 // M1V4U3 // M1V4I6 // M1UQD8 // M1VJC2 // M1V5F2 // M1VC19 // M1VBB2 // M1URK1 // M1UR47 // M1V4D1 // M1VBJ3 // M1V7Q0 // M1V472 // M1VE69 // M1UUD3 // M1UXU2 // M1UQL8 // M1VG17 // M1V771 // M1VG10 // M1V6H8 // M1UWX1 // M1VH79 // M1VG19 // M1VAP2 // M1VHM7 // M1VFS2 // M1V712 // M1UUM4 // M1VAP5 // M1UR71 // M1VBP0…	0.31	1
GO:0016301	F	kinase activity	9	144	157	3085	// M1VEV3 // M1UX12 // M1V4I3 // M1VGJ0 // M1V7T6 // M1VG28 // M1V5W9 // M1VJF4 // M1UT51	// M1VHL3 // M1VGJ0 // M1V7H7 // M1VCB7 // M1VE92 // M1VCU0 // M1UXC5 // M1VC12 // M1V982 // M1VIP1 // M1UWB5 // M1VB56 // M1UQD0 // M1VM66 // M1VHT6 // M1VG97 // M1VG94 // M1VFZ1 // M1VJ44 // M1VHK2 // M1VAZ2 // M1V5L7 // M1VGZ0 // M1VMI1 // M1V4V3 // M1V461 // M1VD00 // M1UNF3 // M1VL97 // M1V7K4 // M1VCT0 // M1V7C2 // M1VKM0 // M1V7X3 // M1V971 // M1V7P6 // M1V5R8 // M1VBT1 // M1V5Z6 // M1V7I2…	0.32	1
GO:0043169	F	cation binding	22	144	416	3085	// M1UTL7 // M1UQD8 // M1V5W5 // M1VGQ9 // M1VF05 // M1VC72 // M1VG17 // M1VA57 // M1VED2 // M1VFS7 // M1VEB5 // M1US99 // M1VEQ8 // M1UPZ4 // M1VD52 // M1VAG2 // M1V6X9 // M1VA28 // M1URD1 // M1V9W3 // M1VAY2 // M1VI04	// M1VBS9 // M1UPW8 // M1UPW4 // M1VBS0 // M1VJC2 // M1VBJ3 // M1UUD3 // M1VG17 // M1VG10 // M1V8T2 // M1UWX1 // M1VG19 // M1VGM1 // M1VDS1 // M1VCT6 // M1UWV5 // M1VL11 // M1VBX5 // M1VC09 // M1V7X4 // M1V7X1 // M1V7X0 // M1UU52 // M1VIG2 // M1V6A0 // M1UQ42 // M1VCM8 // M1US99 // M1VFI7 // M1UQD8 // M1VCJ4 // M1UVY2 // M1VJX3 // M1V5Q8 // M1V7S1 // M1UW11 // M1UXV4 // M1V4F7 // M1UT95 // M1V5Q6…	0.32	1
GO:0043167	F	ion binding	22	144	416	3085	// M1UTL7 // M1UQD8 // M1V5W5 // M1VGQ9 // M1VF05 // M1VC72 // M1VG17 // M1VA57 // M1VED2 // M1VFS7 // M1VEB5 // M1US99 // M1VEQ8 // M1UPZ4 // M1VD52 // M1VAG2 // M1V6X9 // M1VA28 // M1URD1 // M1V9W3 // M1VAY2 // M1VI04	// M1VBS9 // M1UPW8 // M1UPW4 // M1VBS0 // M1VJC2 // M1VBJ3 // M1UUD3 // M1VG17 // M1VG10 // M1V8T2 // M1UWX1 // M1VG19 // M1VGM1 // M1VDS1 // M1VCT6 // M1UWV5 // M1VL11 // M1VBX5 // M1VC09 // M1V7X4 // M1V7X1 // M1V7X0 // M1UU52 // M1VIG2 // M1V6A0 // M1UQ42 // M1VCM8 // M1US99 // M1VFI7 // M1UQD8 // M1VCJ4 // M1UVY2 // M1VJX3 // M1V5Q8 // M1V7S1 // M1UW11 // M1UXV4 // M1V4F7 // M1UT95 // M1V5Q6…	0.32	1
GO:0006259	P	DNA metabolic process	10	144	182	3085	// M1V3P5 // M1V6L6 // M1V6S8 // M1V8M4 // M1VFY0 // M1VE37 // M1V6Y7 // M1UTP3 // M1UPZ4 // M1V9V3	// M1UVD1 // M1V4M8 // M1UTH2 // M1VAQ5 // M1V7H5 // M1V7U9 // M1VFK9 // M1UNB7 // M1UTM9 // M1USI2 // M1UX70 // M1UUY9 // M1VJZ3 // M1V6Y7 // M1VAB4 // M1VEH2 // M1V506 // M1VII6 // M1V773 // M1VLR4 // M1VKJ0 // M1V3P5 // M1V711 // M1VBP0 // M1UWI2 // M1V9Z5 // M1V878 // M1VL15 // M1VC07 // M1UQE4 // M1VGT4 // M1VCM7 // M1VCM5 // M1V4E5 // M1VLL5 // M1VEY8 // M1V3X0 // M1VF92 // M1VDT5 // M1VBK8…	0.35	1
GO:0043687	P	post-translational protein modification	7	144	124	3085	// M1VAG2 // M1VC72 // M1VFY0 // M1VM14 // M1VE37 // M1UTP3 // M1UPZ4	// M1V4M8 // M1VCB2 // M1VD99 // M1UNB7 // M1V986 // M1UX70 // M1UXG2 // M1UR47 // M1V9T4 // M1V5E4 // M1UUD3 // M1V5D6 // M1VBJ9 // M1V5L0 // M1UVT5 // M1V8M0 // M1V773 // M1UU36 // M1UX80 // M1VGM2 // M1V649 // M1UQV1 // M1VL97 // M1VCT6 // M1V9Z5 // M1VC00 // M1UUK0 // M1VBK7 // M1VEY8 // M1VB27 // M1VB25 // M1V5R1 // M1V8N6 // M1USI2 // M1V705 // M1VIN4 // M1VHN4 // M1UPU0 // M1VAH6 // M1UUN3…	0.37	1
GO:0046872	F	metal ion binding	21	144	409	3085	// M1VD52 // M1VAG2 // M1VFS7 // M1VA28 // M1VEB5 // M1VF05 // M1VC72 // M1UTL7 // M1V6X9 // M1US99 // M1V9W3 // M1VEQ8 // M1VG17 // M1URD1 // M1UQD8 // M1V5W5 // M1VED2 // M1VI04 // M1UPZ4 // M1VAY2 // M1VGQ9	// M1UPW8 // M1UPW4 // M1VBS0 // M1VJC2 // M1VBJ3 // M1UUD3 // M1VG17 // M1VG10 // M1V8T2 // M1UWX1 // M1VG19 // M1VGM1 // M1VDS1 // M1VCT6 // M1UWV5 // M1VL11 // M1VBX5 // M1VC09 // M1V7X4 // M1V7X1 // M1V7X0 // M1UU52 // M1VIG2 // M1V6A0 // M1UQ42 // M1VCM8 // M1US99 // M1VFI7 // M1UQD8 // M1VCJ4 // M1UVY2 // M1VJX3 // M1V5Q8 // M1V7S1 // M1UW11 // M1UXV4 // M1V4F7 // M1UT95 // M1V5Q6 // M1VGV5…	0.37	1
GO:0044425	C	membrane part	18	144	350	3085	// M1V5D8 // M1V5R9 // M1VC58 // M1VAB1 // M1V3G1 // M1VC72 // M1V6X9 // M1V5S2 // M1UT47 // M1UWF8 // M1V3V8 // M1VGR6 // M1VBA4 // M1UU87 // M1V680 // M1VAU9 // M1UPF6 // M1V5E0	// M1VBS8 // M1UPW8 // M1VAJ9 // M1VBS6 // M1UNG9 // M1VM69 // M1VEI9 // M1UQ35 // M1VBJ6 // M1V5D8 // M1UUD3 // M1V5D1 // M1V642 // M1UWV2 // M1VC09 // M1V7X4 // M1V7X1 // M1V6A2 // M1V8F4 // M1UU87 // M1VD27 // M1VFI2 // M1VEP5 // M1VFI6 // M1V411 // M1UVY6 // M1UVY2 // M1UX57 // M1V966 // M1V5Q8 // M1UXQ7 // M1V9R7 // M1VB36 // M1V5Q4 // M1V6F9 // M1USG1 // M1V6F0 // M1VAX4 // M1VIM0 // M1V731…	0.38	1
GO:0046907	P	intracellular transport	9	144	169	3085	// M1V687 // M1VKW5 // M1VC72 // M1VJW7 // M1V5D8 // M1VI02 // M1V3N7 // M1VE37 // M1V5L9	// M1VGJ7 // M1UVD6 // M1VB65 // M1VB59 // M1UVN8 // M1V986 // M1VFK3 // M1VB50 // M1VH85 // M1UR47 // M1V5D8 // M1VBJ3 // M1UUD3 // M1VMR7 // M1VFZ5 // M1V776 // M1V5L0 // M1VHK7 // M1V8M0 // M1V773 // M1V5L9 // M1UX80 // M1V6H8 // M1V6H9 // M1V5J5 // M1VFS3 // M1VAP0 // M1V3X8 // M1VFS9 // M1VLE5 // M1V6N8 // M1UU17 // M1UTV1 // M1VMH6 // M1VBK7 // M1V7P0 // M1V9S4 // M1V5R6 // M1UQ39 // M1V763…	0.4	1
GO:0070011	F	peptidase activity, acting on L-amino acid peptides	6	144	108	3085	// M1V7P1 // M1VJ71 // M1V6X9 // M1UQT1 // M1V990 // M1UT47	// M1V6H6 // M1UPW8 // M1V675 // M1VI64 // M1UNG9 // M1UX70 // M1VBB2 // M1V6Q6 // M1VBB1 // M1VE62 // M1VE65 // M1VIA0 // M1V8M7 // M1VCB2 // M1VLE8 // M1V5J6 // M1UUV0 // M1UUM4 // M1VI51 // M1VCT6 // M1VMG6 // M1UX67 // M1V7C3 // M1V7P1 // M1VBC0 // M1V7P5 // M1VCM2 // M1UR76 // M1V6V5 // M1US77 // M1V9J9 // M1V766 // M1VAY1 // M1UVF9 // M1VAH8 // M1VM46 // M1VGL6 // M1VJ99 // M1VDM1 // M1V7B3…	0.4	1
GO:0016772	F	transferase activity, transferring phosphorus-containing groups	12	144	234	3085	// M1VEV3 // M1UX12 // M1V4I3 // M1VGJ0 // M1UU93 // M1V7T6 // M1V9V3 // M1VG28 // M1V6S8 // M1V5W9 // M1VJF4 // M1UT51	// M1VCB8 // M1VHL3 // M1VHJ3 // M1VLD2 // M1V4M0 // M1V7H7 // M1VCB7 // M1VE92 // M1VCU0 // M1UXC5 // M1VC12 // M1V982 // M1V4U3 // M1VIP1 // M1UWB5 // M1VIP7 // M1VB56 // M1UQD0 // M1VM66 // M1VHT6 // M1VG97 // M1VG94 // M1VFZ1 // M1V702 // M1VCP3 // M1VJ44 // M1VHK2 // M1VAZ2 // M1V5L7 // M1VGZ0 // M1UPP3 // M1VMI1 // M1V971 // M1V461 // M1VD00 // M1UNF3 // M1UVG9 // M1VCT4 // M1VL97 // M1V7K4…	0.42	1
GO:0048856	P	anatomical structure development	5	144	92	3085	// M1V7D1 // M1VFY0 // M1VM14 // M1V4X0 // M1V7Y1	// M1V4M8 // M1V672 // M1VFW5 // M1UX70 // M1UUU2 // M1V7Y1 // M1VLK6 // M1UUD3 // M1VAB4 // M1VBJ9 // M1UVT1 // M1V5L0 // M1VKJ0 // M1V649 // M1V711 // M1UQV1 // M1V9Z5 // M1VGA5 // M1USY6 // M1VBK7 // M1VEY8 // M1VB27 // M1V5R6 // M1VBK8 // M1URS2 // M1VLU1 // M1VC85 // M1VGL7 // M1UPU0 // M1VM48 // M1V411 // M1VD84 // M1UVY6 // M1V968 // M1UVN5 // M1V962 // M1UWF6 // M1VB36 // M1VA91 // M1V8V1…	0.43	1
GO:0016773	F	phosphotransferase activity, alcohol group as acceptor	6	144	112	3085	// M1VEV3 // M1UX12 // M1VGJ0 // M1VG28 // M1V5W9 // M1VJF4	// M1VHL3 // M1VGJ0 // M1VCU0 // M1VC12 // M1V982 // M1VB56 // M1VM66 // M1VG97 // M1VG94 // M1VHK2 // M1VAZ2 // M1VGZ0 // M1VMI1 // M1V4V3 // M1UNF3 // M1V7C2 // M1VKM0 // M1V7X3 // M1V971 // M1V5R8 // M1VBT1 // M1V5Z6 // M1VHU8 // M1VGL7 // M1V702 // M1VAH1 // M1V5K3 // M1VJX8 // M1VFX1 // M1VJX3 // M1VB39 // M1VK88 // M1UVP5 // M1VA38 // M1V792 // M1V4H7 // M1UNH8 // M1VJ07 // M1V8X2 // M1VIM9…	0.43	1
GO:0007049	P	cell cycle	5	144	94	3085	// M1V6A9 // M1VFY0 // M1UTP3 // M1UPZ4 // M1V4X0	// M1UVD1 // M1V4M8 // M1V7H5 // M1UX70 // M1V7Y4 // M1VAB4 // M1VHT1 // M1V5L0 // M1V5L6 // M1V773 // M1UQR8 // M1UNF3 // M1V3P2 // M1V711 // M1UWI2 // M1V9Z5 // M1VBK7 // M1VGT8 // M1V4V0 // M1V6A9 // M1VG89 // M1VB27 // M1VH08 // M1VHN4 // M1VGL7 // M1UPU0 // M1VD84 // M1UVN5 // M1V962 // M1VBH4 // M1VGD2 // M1VHV7 // M1V799 // M1V8V2 // M1V732 // M1V7Z3 // M1VJ07 // M1V5H1 // M1V3R4 // M1VEN9…	0.45	1
GO:0003824	F	catalytic activity	82	144	1716	3085	// M1VEV3 // M1V7F0 // M1VIJ6 // M1UXZ7 // M1V4I3 // M1VGJ0 // M1VJ71 // M1V723 // M1UTL4 // M1UWL9 // M1VGS2 // M1VAG2 // M1UQD8 // M1V5W5 // M1V4W3 // M1V6S8 // M1UPF6 // M1VDM5 // M1V7Z2 // M1V5D8 // M1V6Y7 // M1UX12 // M1VC72 // M1V6W1 // M1UWF8 // M1VG17 // M1UVR5 // M1VG06 // M1VA54 // M1VC69 // M1V4N2 // M1VA57 // M1VED2 // M1V5L9 // M1VGQ9 // M1V9V3 // M1VMC7 // M1UQT1 // M1V3P5 // M1V3V2…	// M1UNG6 // M1UWQ0 // M1VFR4 // M1VL83 // M1UXC5 // M1VBJ6 // M1V5D8 // M1VBJ2 // M1V5D6 // M1V5D4 // M1VJ44 // M1VG17 // M1VG10 // M1VKJ0 // M1VG19 // M1V648 // M1V5J6 // M1V5J1 // M1V5J3 // M1V640 // M1V642 // M1V643 // M1V645 // M1V647 // M1VBX5 // M1VKD3 // M1VBX9 // M1V8F0 // M1V8F6 // M1VLU1 // M1VLU5 // M1VJX8 // M1VJX0 // M1VJX3 // M1UXQ4 // M1UXV4 // M1USG5 // M1VDN6 // M1VDN1 // M1VDN3…	0.46	1
GO:0010468	P	regulation of gene expression	7	144	139	3085	// M1V6A9 // M1V9P8 // M1VEA1 // M1VFY0 // M1V4X0 // M1UTP3 // M1UPZ4	// M1V5K6 // M1V4M8 // M1UWQ0 // M1VAQ5 // M1VEA1 // M1VD99 // M1VBS0 // M1USI2 // M1VC15 // M1VEI9 // M1V6Q7 // M1V7Y3 // M1VHC9 // M1V6Y5 // M1V5D6 // M1V5D5 // M1VBJ9 // M1UT34 // M1UVT5 // M1VCU7 // M1VGM2 // M1V6N0 // M1VMG3 // M1VKS8 // M1V670 // M1UWA0 // M1VKD0 // M1UUK0 // M1UW87 // M1VEQ5 // M1V488 // M1V3X8 // M1V6A9 // M1VCM5 // M1VEY8 // M1VB27 // M1VBK8 // M1VDC3 // M1V8N6 // M1UVW4…	0.48	1
GO:0016020	C	membrane	26	144	540	3085	// M1V7F0 // M1V687 // M1VAU9 // M1UPF6 // M1VAW8 // M1V5D8 // M1VC58 // M1VAB1 // M1VC72 // M1V5S2 // M1UWF8 // M1VMC7 // M1VBA4 // M1V680 // M1VFS7 // M1V3G1 // M1UT47 // M1UQT1 // M1UXZ7 // M1VGR6 // M1V3V8 // M1V5R9 // M1UU87 // M1V5E0 // M1V6X9 // M1VI02	// M1VBS8 // M1UPW8 // M1VAJ9 // M1VBS6 // M1UNG9 // M1VM69 // M1VEI9 // M1UQ35 // M1VBJ6 // M1V5D8 // M1UUD3 // M1V5D1 // M1V5D5 // M1UWX1 // M1V649 // M1V3K0 // M1V642 // M1UWV2 // M1UXZ7 // M1VC06 // M1VFJ4 // M1V7X4 // M1V7X1 // M1VMG3 // M1V6A2 // M1V8F4 // M1VJW0 // M1VD27 // M1VFI2 // M1VEP5 // M1VFI6 // M1V411 // M1UVY6 // M1UVY2 // M1UX57 // M1V966 // M1UQG2 // M1V5Q8 // M1VF20 // M1UXQ7…	0.48	1
GO:0045184	P	establishment of protein localization	7	144	142	3085	// M1VC72 // M1VJW7 // M1VI02 // M1V3N7 // M1VE37 // M1V5L9 // M1UR28	// M1VGJ7 // M1V5K2 // M1VB65 // M1VB59 // M1UVN8 // M1V986 // M1VFK3 // M1VB50 // M1VB08 // M1VH85 // M1VLK6 // M1UR47 // M1VBJ3 // M1UUD3 // M1UU17 // M1VFZ5 // M1V776 // M1V5L0 // M1VHK7 // M1V8M0 // M1V773 // M1V5L9 // M1UX80 // M1V6H8 // M1V6H9 // M1V5J5 // M1VAP0 // M1V3X8 // M1VFS9 // M1VLE5 // M1VL90 // M1V719 // M1UTV1 // M1VMH6 // M1VBK7 // M1V9S4 // M1UQ39 // M1V763 // M1V8N1 // M1VG03…	0.5	1
GO:0015031	P	protein transport	7	144	142	3085	// M1VC72 // M1VJW7 // M1VI02 // M1V3N7 // M1VE37 // M1V5L9 // M1UR28	// M1VGJ7 // M1V5K2 // M1VB65 // M1VB59 // M1UVN8 // M1V986 // M1VFK3 // M1VB50 // M1VB08 // M1VH85 // M1VLK6 // M1UR47 // M1VBJ3 // M1UUD3 // M1UU17 // M1VFZ5 // M1V776 // M1V5L0 // M1VHK7 // M1V8M0 // M1V773 // M1V5L9 // M1UX80 // M1V6H8 // M1V6H9 // M1V5J5 // M1VAP0 // M1V3X8 // M1VFS9 // M1VLE5 // M1VL90 // M1V719 // M1UTV1 // M1VMH6 // M1VBK7 // M1V9S4 // M1UQ39 // M1V763 // M1V8N1 // M1VG03…	0.5	1
GO:0016874	F	ligase activity	6	144	120	3085	// M1VC72 // M1VG83 // M1VIT6 // M1VG06 // M1UPQ8 // M1UPZ4	// M1UTH6 // M1V678 // M1V7H0 // M1VC13 // M1VER9 // M1VFZ8 // M1UV30 // M1UUD3 // M1V5D6 // M1V3Y5 // M1V5L3 // M1V500 // M1UNL8 // M1VMI6 // M1VDS1 // M1V9Z2 // M1V9Z5 // M1VBX6 // M1V7X6 // M1VHX2 // M1VEY4 // M1VB29 // M1V5R6 // M1UQ42 // M1VG83 // M1V8N1 // M1VG06 // M1V577 // M1V8N6 // M1V6I4 // M1VHD6 // M1UWY0 // M1VMF8 // M1VFI7 // M1V5R1 // M1V3S7 // M1VFP1 // M1VKG3 // M1VBY9 // M1V9A7…	0.5	1
GO:0008104	P	protein localization	7	144	145	3085	// M1VC72 // M1VJW7 // M1VI02 // M1V3N7 // M1VE37 // M1V5L9 // M1UR28	// M1VGJ7 // M1V5K2 // M1VB65 // M1VB59 // M1UVN8 // M1V986 // M1VFK3 // M1VB50 // M1VB08 // M1VH85 // M1VLK6 // M1UR47 // M1VBJ3 // M1UUD3 // M1UU17 // M1VFZ5 // M1V776 // M1V5L0 // M1VHK7 // M1V8M0 // M1V773 // M1V5L9 // M1UX80 // M1V6H8 // M1V6H9 // M1V5J5 // M1VAP0 // M1V3X8 // M1VFS9 // M1VLE5 // M1VL90 // M1V719 // M1UTV1 // M1VMH6 // M1VBK7 // M1V9S4 // M1UQ39 // M1V763 // M1V8N1 // M1VG03…	0.52	1
GO:0003676	F	nucleic acid binding	24	144	510	3085	// M1VEA1 // M1UTL7 // M1V4S7 // M1VIT6 // M1V6S8 // M1V9P8 // M1V6Y7 // M1V9M0 // M1V5L9 // M1V9V3 // M1V8T1 // M1VM98 // M1V3P5 // M1V6L6 // M1VFY0 // M1VM14 // M1UTP3 // M1V6A9 // M1VMU1 // M1USF7 // M1VA28 // M1VE37 // M1V9W3 // M1V7N4	// M1VAJ5 // M1UTH2 // M1VBS0 // M1VBS2 // M1VJC2 // M1V8T4 // M1VKJ0 // M1V8T1 // M1V648 // M1V5J1 // M1VGM7 // M1VGM5 // M1VCT4 // M1VCT7 // M1V5J9 // M1VCT3 // M1VL15 // M1VL14 // M1USN7 // M1V7X7 // M1V7X6 // M1UW82 // M1V6A9 // M1VCM5 // M1VIG2 // M1V6A0 // M1UQ42 // M1V6A4 // M1V5C7 // M1V5C1 // M1VHN0 // M1V968 // M1VJX0 // M1UT98 // M1VE23 // M1V7S5 // M1V7S7 // M1UT91 // M1V5Q5 // M1V5Q7…	0.52	1
GO:0006886	P	intracellular protein transport	6	144	124	3085	// M1VC72 // M1VJW7 // M1VI02 // M1V3N7 // M1VE37 // M1V5L9	// M1VGJ7 // M1VB65 // M1VB59 // M1UVN8 // M1V986 // M1VFK3 // M1VB50 // M1VH85 // M1UR47 // M1VBJ3 // M1UUD3 // M1UU17 // M1VFZ5 // M1V776 // M1V5L0 // M1VHK7 // M1V8M0 // M1V773 // M1V5L9 // M1UX80 // M1V6H8 // M1V6H9 // M1V5J5 // M1VAP0 // M1V3X8 // M1VFS9 // M1VLE5 // M1V719 // M1UTV1 // M1VMH6 // M1VBK7 // M1V9S4 // M1UQ39 // M1V763 // M1V8N1 // M1VLU1 // M1VHD1 // M1VAW6 // M1UVY2 // M1UVN5…	0.53	1
GO:0051252	P	regulation of RNA metabolic process	5	144	104	3085	// M1VEA1 // M1V6A9 // M1VFY0 // M1UTP3 // M1V4X0	// M1VAQ5 // M1UWQ0 // M1VEA1 // M1VD99 // M1V670 // M1USI2 // M1VC15 // M1VEI9 // M1V6Q7 // M1V7Y3 // M1VHC9 // M1V6Y5 // M1V5D6 // M1V5D5 // M1VBJ9 // M1UT34 // M1UVT5 // M1V773 // M1VGM2 // M1V6N0 // M1VMG3 // M1VGA5 // M1VKD0 // M1UW87 // M1V488 // M1V6A9 // M1VCM5 // M1VEY8 // M1VB27 // M1VBK8 // M1VDC3 // M1V8N6 // M1UVW4 // M1V579 // M1VC85 // M1V705 // M1VIN4 // M1VGL7 // M1VIN2 // M1UPU0…	0.54	1
GO:0019219	P	regulation of nucleobase, nucleoside, nucleotide and nucleic acid metabolic process	6	144	126	3085	// M1V6A9 // M1VEA1 // M1VFY0 // M1V4X0 // M1UTP3 // M1UPZ4	// M1V4M8 // M1UWQ0 // M1VAQ5 // M1VEA1 // M1VD99 // M1V670 // M1UNB7 // M1USI2 // M1VC15 // M1VEI9 // M1V6Q7 // M1V7Y3 // M1VHC9 // M1V6Y5 // M1VAB4 // M1V5D5 // M1VBJ9 // M1UT34 // M1UVT5 // M1VCU7 // M1VLT1 // M1VGM2 // M1V6N0 // M1UWI2 // M1VGA5 // M1VKD0 // M1UW87 // M1V488 // M1V6A9 // M1VCM5 // M1VMG3 // M1VEY8 // M1VB27 // M1VBK8 // M1VDC3 // M1V8N6 // M1UVW4 // M1V579 // M1VC85 // M1V705…	0.54	1
GO:0006355	P	regulation of transcription, DNA-dependent	5	144	104	3085	// M1VEA1 // M1V6A9 // M1VFY0 // M1UTP3 // M1V4X0	// M1VAQ5 // M1UWQ0 // M1VEA1 // M1VD99 // M1V670 // M1USI2 // M1VC15 // M1VEI9 // M1V6Q7 // M1V7Y3 // M1VHC9 // M1V6Y5 // M1V5D6 // M1V5D5 // M1VBJ9 // M1UT34 // M1UVT5 // M1V773 // M1VGM2 // M1V6N0 // M1VMG3 // M1VGA5 // M1VKD0 // M1UW87 // M1V488 // M1V6A9 // M1VCM5 // M1VEY8 // M1VB27 // M1VBK8 // M1VDC3 // M1V8N6 // M1UVW4 // M1V579 // M1VC85 // M1V705 // M1VIN4 // M1VGL7 // M1VIN2 // M1UPU0…	0.54	1
GO:0045449	P	regulation of transcription	5	144	105	3085	// M1VEA1 // M1V6A9 // M1VFY0 // M1UTP3 // M1V4X0	// M1VAQ5 // M1UWQ0 // M1VEA1 // M1VD99 // M1V670 // M1USI2 // M1VC15 // M1VEI9 // M1V6Q7 // M1V7Y3 // M1VHC9 // M1V6Y5 // M1V5D6 // M1V5D5 // M1VBJ9 // M1UT34 // M1UVT5 // M1VCU7 // M1VGM2 // M1V6N0 // M1VMG3 // M1VGA5 // M1VKD0 // M1UW87 // M1V488 // M1V6A9 // M1VCM5 // M1VEY8 // M1VB27 // M1VBK8 // M1VDC3 // M1V8N6 // M1UVW4 // M1V579 // M1VC85 // M1V705 // M1VIN4 // M1VGL7 // M1VIN2 // M1UPU0…	0.55	1
GO:0034613	P	cellular protein localization	6	144	127	3085	// M1VC72 // M1VJW7 // M1VI02 // M1V3N7 // M1VE37 // M1V5L9	// M1VGJ7 // M1VB65 // M1VB59 // M1UVN8 // M1V986 // M1VFK3 // M1VB50 // M1VH85 // M1UR47 // M1VBJ3 // M1UUD3 // M1UU17 // M1VFZ5 // M1V776 // M1V5L0 // M1VHK7 // M1V8M0 // M1V773 // M1V5L9 // M1UX80 // M1V6H8 // M1V6H9 // M1V5J5 // M1VAP0 // M1V3X8 // M1VFS9 // M1VLE5 // M1V719 // M1UTV1 // M1VMH6 // M1VBK7 // M1V9S4 // M1UQ39 // M1V763 // M1V8N1 // M1VLU1 // M1VHD1 // M1VFP3 // M1VAW6 // M1UVY2…	0.55	1
GO:0051171	P	regulation of nitrogen compound metabolic process	6	144	127	3085	// M1V6A9 // M1VEA1 // M1VFY0 // M1V4X0 // M1UTP3 // M1UPZ4	// M1V4M8 // M1UWQ0 // M1VAQ5 // M1VEA1 // M1VD99 // M1V670 // M1UNB7 // M1USI2 // M1VC15 // M1VEI9 // M1V6Q7 // M1V7Y3 // M1VHC9 // M1V6Y5 // M1VAB4 // M1V5D5 // M1VBJ9 // M1UT34 // M1UVT5 // M1VCU7 // M1VLT1 // M1VGM2 // M1V6N0 // M1UWI2 // M1VGA5 // M1VKD0 // M1UW87 // M1V488 // M1V6A9 // M1VCM5 // M1VMG3 // M1VEY8 // M1VB27 // M1VBK8 // M1VDC3 // M1V8N6 // M1UVW4 // M1V579 // M1VC85 // M1V705…	0.55	1
GO:0010556	P	regulation of macromolecule biosynthetic process	6	144	127	3085	// M1V6A9 // M1VEA1 // M1VFY0 // M1V4X0 // M1UTP3 // M1UPZ4	// M1V4M8 // M1UWQ0 // M1VAQ5 // M1VEA1 // M1VD99 // M1VBS0 // M1UNB7 // M1USI2 // M1VC15 // M1VEI9 // M1V6Q7 // M1V7Y3 // M1VHC9 // M1V6Y5 // M1VAB4 // M1V5D5 // M1VBJ9 // M1UT34 // M1UVT5 // M1VCU7 // M1VLT1 // M1VGM2 // M1V6N0 // M1UWI2 // M1V670 // M1UWA0 // M1VKD0 // M1UW87 // M1VEQ5 // M1V488 // M1V6A9 // M1VCM5 // M1VMG3 // M1VEY8 // M1VB27 // M1VBK8 // M1VDC3 // M1V8N6 // M1UVW4 // M1V579…	0.55	1
GO:0070727	P	cellular macromolecule localization	6	144	128	3085	// M1VC72 // M1VJW7 // M1VI02 // M1V3N7 // M1VE37 // M1V5L9	// M1VGJ7 // M1VB65 // M1VB59 // M1UVN8 // M1V986 // M1VFK3 // M1VB50 // M1VH85 // M1UR47 // M1VBJ3 // M1UUD3 // M1UU17 // M1VFZ5 // M1V776 // M1V5L0 // M1VHK7 // M1V8M0 // M1V773 // M1V5L9 // M1UX80 // M1V6H8 // M1V6H9 // M1V5J5 // M1VAP0 // M1V3X8 // M1VFS9 // M1VLE5 // M1V719 // M1UTV1 // M1VMH6 // M1VBK7 // M1V9S4 // M1UQ39 // M1V763 // M1V8N1 // M1VLU1 // M1VHD1 // M1VFP3 // M1VAW6 // M1UVY2…	0.56	1
GO:0031326	P	regulation of cellular biosynthetic process	6	144	131	3085	// M1V6A9 // M1VEA1 // M1VFY0 // M1V4X0 // M1UTP3 // M1UPZ4	// M1V4M8 // M1UWQ0 // M1VAQ5 // M1VEA1 // M1VD99 // M1VBS0 // M1UNB7 // M1USI2 // M1VC15 // M1VEI9 // M1V6Q7 // M1V7Y3 // M1VHC9 // M1V6Y5 // M1VAB4 // M1V5D5 // M1VBJ9 // M1UT34 // M1UVT5 // M1VCU7 // M1VLT1 // M1VGM2 // M1V6N0 // M1UWI2 // M1VLE5 // M1V670 // M1UWA0 // M1VKD0 // M1UW87 // M1VEQ5 // M1V488 // M1V6A9 // M1VCM5 // M1VMG3 // M1VEY8 // M1VB27 // M1VBK8 // M1VDC3 // M1V8N6 // M1UVW4…	0.58	1
GO:0009889	P	regulation of biosynthetic process	6	144	132	3085	// M1V6A9 // M1VEA1 // M1VFY0 // M1V4X0 // M1UTP3 // M1UPZ4	// M1V4M8 // M1UWQ0 // M1VAQ5 // M1VEA1 // M1VD99 // M1VBS0 // M1UNB7 // M1USI2 // M1VC15 // M1VEI9 // M1V6Q7 // M1V7Y3 // M1VHC9 // M1V6Y5 // M1VAB4 // M1V5D5 // M1VBJ9 // M1UT34 // M1UVT5 // M1VCU7 // M1VLT1 // M1VGM2 // M1V6N0 // M1UWI2 // M1VLE5 // M1V670 // M1UWA0 // M1VKD0 // M1UW87 // M1VEQ5 // M1V488 // M1V6A9 // M1VCM5 // M1VMG3 // M1VEY8 // M1VB27 // M1VBK8 // M1VDC3 // M1V8N6 // M1UVW4…	0.59	1
GO:0033036	P	macromolecule localization	7	144	162	3085	// M1VC72 // M1VJW7 // M1VI02 // M1V3N7 // M1VE37 // M1V5L9 // M1UR28	// M1VGJ7 // M1V5K2 // M1UVD6 // M1VB65 // M1VB59 // M1UVN8 // M1V986 // M1VFK3 // M1VB50 // M1VB08 // M1VH85 // M1VLK6 // M1UR47 // M1VBJ3 // M1UUD3 // M1UU17 // M1VFZ5 // M1V776 // M1V5L0 // M1VHK7 // M1V8M0 // M1V773 // M1V5L9 // M1UX80 // M1V6H8 // M1V6H9 // M1V5J5 // M1VAP0 // M1V3X8 // M1VFS9 // M1VLE5 // M1VL90 // M1V719 // M1UTV1 // M1VMH6 // M1VBK7 // M1V9S4 // M1V5R6 // M1UQ39 // M1V763…	0.64	1
GO:0060255	P	regulation of macromolecule metabolic process	7	144	164	3085	// M1V6A9 // M1V9P8 // M1VEA1 // M1VFY0 // M1V4X0 // M1UTP3 // M1UPZ4	// M1V5K6 // M1V4M8 // M1UWQ0 // M1VAQ5 // M1USQ7 // M1VEA1 // M1V677 // M1VD99 // M1VBS0 // M1UNB7 // M1USI2 // M1VC15 // M1VEI9 // M1V6Q7 // M1V7Y3 // M1VHC9 // M1V5E4 // M1V6Y5 // M1VGB3 // M1V5D6 // M1V5D5 // M1VBJ9 // M1UT34 // M1UVT5 // M1VCU7 // M1VLT1 // M1VGM2 // M1V6N0 // M1UWI2 // M1V670 // M1VML8 // M1VKD0 // M1UUK0 // M1UW87 // M1VEQ5 // M1V488 // M1V9P8 // M1V3X8 // M1V6A9 // M1VCM5…	0.65	1
GO:0005524	F	ATP binding	18	144	418	3085	// M1V6A9 // M1V9P8 // M1V3P5 // M1UX12 // M1V4I3 // M1VGJ0 // M1V6X9 // M1VEV3 // M1VDX9 // M1VEQ8 // M1VIT6 // M1VFY0 // M1VG28 // M1VE37 // M1V5L9 // M1UTP3 // M1UPZ4 // M1VJF4	// M1UPW8 // M1VKM0 // M1UXC5 // M1VM66 // M1V5D6 // M1V3Y5 // M1VJ44 // M1VJ40 // M1UPP3 // M1UNL8 // M1VKJ0 // M1VMI6 // M1V5J1 // M1VDS1 // M1VGM5 // M1V642 // M1VCT0 // M1VL15 // M1VA00 // M1VC06 // M1VC09 // M1V7X6 // M1V7X3 // M1V6A9 // M1UQ42 // M1VLU5 // M1VFI7 // M1VGA8 // M1VJX3 // M1UY14 // M1V5Q8 // M1V5Q9 // M1V7S3 // M1VB39 // M1V7S5 // M1USB7 // M1UT91 // M1URZ1 // M1VGD5 // M1USG5…	0.67	1
GO:0032559	F	adenyl ribonucleotide binding	18	144	418	3085	// M1V6A9 // M1V9P8 // M1V3P5 // M1UX12 // M1V4I3 // M1VGJ0 // M1V6X9 // M1VEV3 // M1VDX9 // M1VEQ8 // M1VIT6 // M1VFY0 // M1VG28 // M1VE37 // M1V5L9 // M1UTP3 // M1UPZ4 // M1VJF4	// M1UPW8 // M1VKM0 // M1UXC5 // M1VM66 // M1V5D6 // M1V3Y5 // M1VJ44 // M1VJ40 // M1UPP3 // M1UNL8 // M1VKJ0 // M1VMI6 // M1V5J1 // M1VDS1 // M1VGM5 // M1V642 // M1VCT0 // M1VL15 // M1VA00 // M1VC06 // M1VC09 // M1V7X6 // M1V7X3 // M1V6A9 // M1UQ42 // M1VLU5 // M1VFI7 // M1VGA8 // M1VJX3 // M1UY14 // M1V5Q8 // M1V5Q9 // M1V7S3 // M1VB39 // M1V7S5 // M1USB7 // M1UT91 // M1URZ1 // M1VGD5 // M1USG5…	0.67	1
GO:0032555	F	purine ribonucleotide binding	21	144	488	3085	// M1V6A9 // M1V9P8 // M1V3P5 // M1UX12 // M1V4I3 // M1VGJ0 // M1V666 // M1V6X9 // M1VEV3 // M1VDX9 // M1VEQ8 // M1VIT6 // M1VFY0 // M1V5L9 // M1VHA7 // M1VG28 // M1VE37 // M1UN87 // M1UTP3 // M1UPZ4 // M1VJF4	// M1VFR2 // M1UPW8 // M1UNG3 // M1VKM0 // M1UXC5 // M1VJC8 // M1VM66 // M1UXL7 // M1V5D6 // M1V3Y5 // M1VJ44 // M1VJ40 // M1UPP3 // M1UNL8 // M1VKJ0 // M1VMI6 // M1V5J1 // M1VDS1 // M1VGM5 // M1V642 // M1VCT0 // M1VL15 // M1VA00 // M1UXZ4 // M1VC06 // M1VC09 // M1V7X6 // M1V7X3 // M1VA06 // M1V6A9 // M1UQ48 // M1V8F0 // M1UQ42 // M1VLU5 // M1VFI7 // M1VGA8 // M1VJX3 // M1UY14 // M1VGD9 // M1V5Q9…	0.67	1
GO:0032553	F	ribonucleotide binding	21	144	488	3085	// M1V6A9 // M1V9P8 // M1V3P5 // M1UX12 // M1V4I3 // M1VGJ0 // M1V666 // M1V6X9 // M1VEV3 // M1VDX9 // M1VEQ8 // M1VIT6 // M1VFY0 // M1V5L9 // M1VHA7 // M1VG28 // M1VE37 // M1UN87 // M1UTP3 // M1UPZ4 // M1VJF4	// M1VFR2 // M1UPW8 // M1UNG3 // M1VKM0 // M1UXC5 // M1VJC8 // M1VM66 // M1UXL7 // M1V5D6 // M1V3Y5 // M1VJ44 // M1VJ40 // M1UPP3 // M1UNL8 // M1VKJ0 // M1VMI6 // M1V5J1 // M1VDS1 // M1VGM5 // M1V642 // M1VCT0 // M1VL15 // M1VA00 // M1UXZ4 // M1VC06 // M1VC09 // M1V7X6 // M1V7X3 // M1VA06 // M1V6A9 // M1UQ48 // M1V8F0 // M1UQ42 // M1VLU5 // M1VFI7 // M1VGA8 // M1VJX3 // M1UY14 // M1VGD9 // M1V5Q9…	0.67	1
GO:0006464	P	protein modification process	7	144	172	3085	// M1VAG2 // M1VC72 // M1VFY0 // M1VM14 // M1VE37 // M1UTP3 // M1UPZ4	// M1VGJ7 // M1V4M8 // M1VKZ8 // M1VCB2 // M1VD99 // M1UNB7 // M1VER9 // M1V986 // M1UX70 // M1UXG2 // M1UR47 // M1V9T4 // M1V5E4 // M1VHT9 // M1VIA5 // M1V3Y1 // M1VEZ9 // M1V5D6 // M1VBJ9 // M1V5L0 // M1UVT5 // M1V8M0 // M1VA56 // M1V773 // M1UU36 // M1UX80 // M1VGM2 // M1V649 // M1UQV1 // M1VL97 // M1VCT6 // M1V9Z5 // M1VC00 // M1UUK0 // M1VBK7 // M1VEY8 // M1VB27 // M1V5R6 // M1V5R1 // M1VAE7…	0.7	1
GO:0019222	P	regulation of metabolic process	7	144	178	3085	// M1V6A9 // M1V9P8 // M1VEA1 // M1VFY0 // M1V4X0 // M1UTP3 // M1UPZ4	// M1V5K6 // M1V4M8 // M1UWQ0 // M1VAQ5 // M1USQ7 // M1VEA1 // M1V677 // M1VD99 // M1VBS0 // M1VCU0 // M1UNB7 // M1USI2 // M1VC15 // M1VEI9 // M1V6Q7 // M1V7Y3 // M1VHC9 // M1V5E4 // M1V6Y5 // M1VGB3 // M1V5D6 // M1V5D5 // M1VBJ9 // M1UT34 // M1UVT5 // M1VCU7 // M1VLT1 // M1VGM2 // M1V6N0 // M1UWI2 // M1VLE5 // M1VBP5 // M1V670 // M1VML8 // M1VKD0 // M1UUK0 // M1V7X4 // M1UW87 // M1VEQ5 // M1V488…	0.73	1
GO:0080090	P	regulation of primary metabolic process	6	144	154	3085	// M1V6A9 // M1VEA1 // M1VFY0 // M1V4X0 // M1UTP3 // M1UPZ4	// M1V4M8 // M1UWQ0 // M1VAQ5 // M1USQ7 // M1VEA1 // M1V677 // M1VD99 // M1VBS0 // M1UNB7 // M1USI2 // M1VC15 // M1VEI9 // M1V6Q7 // M1V7Y3 // M1VHC9 // M1V6Y5 // M1VGB3 // M1V5D6 // M1V5D5 // M1VBJ9 // M1UT34 // M1UVT5 // M1VCU7 // M1VML8 // M1VGM2 // M1V6N0 // M1UWI2 // M1VLE5 // M1VBP5 // M1V670 // M1UWA0 // M1VKD0 // M1UW87 // M1VEQ5 // M1V488 // M1V6A9 // M1VCM5 // M1VMG3 // M1VEY8 // M1VB27…	0.73	1
GO:0065007	P	biological regulation	14	144	344	3085	// M1V6A9 // M1V9P8 // M1UTP3 // M1VHA7 // M1VEA1 // M1VFY0 // M1VA54 // M1V4X0 // M1V6S8 // M1V7D1 // M1VM14 // M1V5C2 // M1UPZ4 // M1VJF4	// M1VFR2 // M1UWQ0 // M1VFR4 // M1VAQ5 // M1USQ7 // M1VBS0 // M1VFW5 // M1VEI9 // M1V5D6 // M1V5D5 // M1VBJ9 // M1UNL0 // M1UNL8 // M1VGM2 // M1V649 // M1VAA6 // M1VKD0 // M1V7X4 // M1UW87 // M1V6A9 // M1VCM5 // M1UTG4 // M1VLU1 // M1V5C2 // M1VHN4 // M1V411 // M1UVY6 // M1V968 // M1UQF3 // M1V962 // M1V5Q9 // M1V9R4 // M1V9R7 // M1VGD2 // M1V732 // M1V3R4 // M1US56 // M1US59 // M1V7E1 // M1VHW9…	0.73	1
GO:0031323	P	regulation of cellular metabolic process	6	144	156	3085	// M1V6A9 // M1VEA1 // M1VFY0 // M1V4X0 // M1UTP3 // M1UPZ4	// M1V4M8 // M1UWQ0 // M1VAQ5 // M1VEA1 // M1VD99 // M1VBS0 // M1VCU0 // M1UNB7 // M1USI2 // M1VC15 // M1VEI9 // M1V6Q7 // M1V7Y3 // M1VHC9 // M1V6Y5 // M1V5D6 // M1V5D5 // M1VBJ9 // M1UT34 // M1UVT5 // M1VCU7 // M1VML8 // M1VGM2 // M1V6N0 // M1UWI2 // M1VLE5 // M1V670 // M1UWA0 // M1VKD0 // M1V7X4 // M1UW87 // M1VEQ5 // M1V488 // M1V6A9 // M1VCM5 // M1VMG3 // M1VEY8 // M1VB27 // M1VG81 // M1VBK8…	0.74	1
GO:0017076	F	purine nucleotide binding	21	144	516	3085	// M1V6A9 // M1V9P8 // M1V3P5 // M1UX12 // M1V4I3 // M1VGJ0 // M1V666 // M1V6X9 // M1VEV3 // M1VDX9 // M1VEQ8 // M1VIT6 // M1VFY0 // M1V5L9 // M1VHA7 // M1VG28 // M1VE37 // M1UN87 // M1UTP3 // M1UPZ4 // M1VJF4	// M1VFR2 // M1UPW8 // M1UNG3 // M1VKM0 // M1UXC5 // M1VCJ3 // M1VJC8 // M1VM66 // M1UXL7 // M1V5D6 // M1V3Y5 // M1VJ44 // M1UNL0 // M1VJ40 // M1UPP3 // M1UNL8 // M1VKJ0 // M1VMI6 // M1V5J1 // M1VDS1 // M1VGM5 // M1V642 // M1VCT0 // M1VL15 // M1VA00 // M1UXZ4 // M1VC06 // M1VC09 // M1V7X6 // M1V7X3 // M1VA06 // M1V6A9 // M1UQ48 // M1V8F0 // M1UQ42 // M1VLU5 // M1VFI7 // M1VGA8 // M1VJX3 // M1UY14…	0.76	1
GO:0030554	F	adenyl nucleotide binding	18	144	445	3085	// M1V6A9 // M1V9P8 // M1V3P5 // M1UX12 // M1V4I3 // M1VGJ0 // M1V6X9 // M1VEV3 // M1VDX9 // M1VEQ8 // M1VIT6 // M1VFY0 // M1VG28 // M1VE37 // M1V5L9 // M1UTP3 // M1UPZ4 // M1VJF4	// M1UPW8 // M1VKM0 // M1UXC5 // M1VM66 // M1V5D6 // M1V3Y5 // M1VJ44 // M1UNL0 // M1VJ40 // M1UPP3 // M1UNL8 // M1VKJ0 // M1VMI6 // M1V5J1 // M1VDS1 // M1VGM5 // M1V642 // M1VCT0 // M1VL15 // M1VA00 // M1VC06 // M1VC09 // M1V7X6 // M1V7X3 // M1V6A9 // M1UQ42 // M1VLU5 // M1VFI7 // M1VGA8 // M1VJX3 // M1UY14 // M1V5Q8 // M1V5Q9 // M1V7S3 // M1VB39 // M1V7S5 // M1USB7 // M1VB35 // M1UT91 // M1URZ1…	0.76	1
GO:0001883	F	purine nucleoside binding	18	144	445	3085	// M1V6A9 // M1V9P8 // M1V3P5 // M1UX12 // M1V4I3 // M1VGJ0 // M1V6X9 // M1VEV3 // M1VDX9 // M1VEQ8 // M1VIT6 // M1VFY0 // M1VG28 // M1VE37 // M1V5L9 // M1UTP3 // M1UPZ4 // M1VJF4	// M1UPW8 // M1VKM0 // M1UXC5 // M1VM66 // M1V5D6 // M1V3Y5 // M1VJ44 // M1UNL0 // M1VJ40 // M1UPP3 // M1UNL8 // M1VKJ0 // M1VMI6 // M1V5J1 // M1VDS1 // M1VGM5 // M1V642 // M1VCT0 // M1VL15 // M1VA00 // M1VC06 // M1VC09 // M1V7X6 // M1V7X3 // M1V6A9 // M1UQ42 // M1VLU5 // M1VFI7 // M1VGA8 // M1VJX3 // M1UY14 // M1V5Q8 // M1V5Q9 // M1V7S3 // M1VB39 // M1V7S5 // M1USB7 // M1VB35 // M1UT91 // M1URZ1…	0.76	1
GO:0001882	F	nucleoside binding	18	144	450	3085	// M1V6A9 // M1V9P8 // M1V3P5 // M1UX12 // M1V4I3 // M1VGJ0 // M1V6X9 // M1VEV3 // M1VDX9 // M1VEQ8 // M1VIT6 // M1VFY0 // M1VG28 // M1VE37 // M1V5L9 // M1UTP3 // M1UPZ4 // M1VJF4	// M1UPW8 // M1VKM0 // M1UXC5 // M1VM66 // M1V5D6 // M1V3Y5 // M1VJ44 // M1UNL0 // M1VJ40 // M1UPP3 // M1UNL8 // M1VKJ0 // M1VMI6 // M1V5J1 // M1VDS1 // M1VGM5 // M1V642 // M1VCT0 // M1VL15 // M1VA00 // M1VC06 // M1VC09 // M1V7X6 // M1V7X3 // M1V6A9 // M1UQ42 // M1VLU5 // M1VFI7 // M1VGA8 // M1VJX3 // M1UY14 // M1V5Q8 // M1V5Q9 // M1V7S3 // M1VB39 // M1V7S5 // M1V7S7 // M1VB35 // M1UT91 // M1URZ1…	0.77	1
GO:0017111	F	nucleoside-triphosphatase activity	7	144	187	3085	// M1V6A9 // M1V9P8 // M1V4E9 // M1VFY0 // M1VE37 // M1V5L9 // M1UTP3	// M1V4M8 // M1VB36 // M1VEH9 // M1UVD6 // M1VEA4 // M1VLD5 // M1VC09 // M1UP56 // M1V9C8 // M1VBB5 // M1V6A9 // M1VJR7 // M1UNT0 // M1VH41 // M1UUD7 // M1V5L2 // M1VII6 // M1V8M0 // M1V3X8 // M1V5L9 // M1V6N6 // M1VFS2 // M1V5J1 // M1UUM4 // M1VFS6 // M1UXB5 // M1V645 // M1V719 // M1VL15 // M1UXZ4 // M1UX63 // M1VC06 // M1UPG6 // M1VH92 // M1UW82 // M1VMH6 // M1VBK7 // M1VI43 // M1VEY7 // M1V8F0…	0.77	1
GO:0032774	P	RNA biosynthetic process	6	144	166	3085	// M1VM98 // M1V6A9 // M1VEA1 // M1VFY0 // M1V4X0 // M1UTP3	// M1VAQ5 // M1UWQ0 // M1VEA1 // M1VD99 // M1V670 // M1UNB7 // M1V4U3 // M1VEI3 // M1USI2 // M1VC15 // M1VEI9 // M1V7Y4 // M1VIP7 // M1V7Y3 // M1VH69 // M1VHC9 // M1V6Y5 // M1V5D6 // M1V5D5 // M1VBJ9 // M1UT34 // M1UVT5 // M1V5L6 // M1VCU7 // M1VMP7 // M1VGM2 // M1UVG9 // M1V6N0 // M1VCT4 // M1VML8 // M1VKD0 // M1V7F2 // M1UW87 // M1V488 // M1VBK5 // M1V6A9 // M1VCM5 // M1VMG3 // M1VEY8 // M1VB27…	0.79	1
GO:0006350	P	transcription	6	144	166	3085	// M1VM98 // M1V6A9 // M1VEA1 // M1VFY0 // M1V4X0 // M1UTP3	// M1VAQ5 // M1UWQ0 // M1VEA1 // M1VD99 // M1V670 // M1UNB7 // M1V4U3 // M1VEI3 // M1USI2 // M1VC15 // M1VEI9 // M1V7Y4 // M1VIP7 // M1V7Y3 // M1VH69 // M1VHC9 // M1V6Y5 // M1V5D6 // M1V5D5 // M1VBJ9 // M1UT34 // M1UVT5 // M1V5L6 // M1VCU7 // M1VMP7 // M1VGM2 // M1UVG9 // M1V6N0 // M1VCT4 // M1VML8 // M1VKD0 // M1V7F2 // M1UW87 // M1V488 // M1VBK5 // M1V6A9 // M1VCM5 // M1VMG3 // M1VEY8 // M1VB27…	0.79	1
GO:0006351	P	transcription, DNA-dependent	6	144	166	3085	// M1VM98 // M1V6A9 // M1VEA1 // M1VFY0 // M1V4X0 // M1UTP3	// M1VAQ5 // M1UWQ0 // M1VEA1 // M1VD99 // M1V670 // M1UNB7 // M1V4U3 // M1VEI3 // M1USI2 // M1VC15 // M1VEI9 // M1V7Y4 // M1VIP7 // M1V7Y3 // M1VH69 // M1VHC9 // M1V6Y5 // M1V5D6 // M1V5D5 // M1VBJ9 // M1UT34 // M1UVT5 // M1V5L6 // M1VCU7 // M1VMP7 // M1VGM2 // M1UVG9 // M1V6N0 // M1VCT4 // M1VML8 // M1VKD0 // M1V7F2 // M1UW87 // M1V488 // M1VBK5 // M1V6A9 // M1VCM5 // M1VMG3 // M1VEY8 // M1VB27…	0.79	1
GO:0005488	F	binding	57	144	1368	3085	// M1VEV3 // M1V4I3 // M1VGJ0 // M1VEA1 // M1UTL7 // M1UX12 // M1VIJ6 // M1V4S7 // M1VIT6 // M1UQD8 // M1V5W5 // M1V6S8 // M1VGQ9 // M1V9P8 // M1V6Y7 // M1VFS7 // M1VHA7 // M1V4Q4 // M1VC72 // M1VEB5 // M1VDX9 // M1V9M0 // M1VG17 // M1VA54 // M1VA57 // M1VED2 // M1UN87 // M1VF05 // M1V9V3 // M1V8T1 // M1VM98 // M1V5L9 // M1V3P5 // M1V6L6 // M1V666 // M1US99 // M1VEQ8 // M1VFY0 // M1VM14 // M1V7X5…	// M1VFR2 // M1UNG3 // M1UXC5 // M1VBJ3 // M1V5D6 // M1V5D4 // M1VJ44 // M1VG17 // M1VJ40 // M1VG10 // M1V8T4 // M1VKJ0 // M1V8T2 // M1V8T1 // M1V648 // M1V5J1 // M1V642 // M1V5J9 // M1VBX5 // M1V8F0 // M1VLU5 // M1VJX0 // M1VJX3 // M1UY14 // M1UXQ4 // M1UXQ7 // M1UXV4 // M1USG5 // M1V432 // M1VDN6 // M1VDN1 // M1V738 // M1VFN7 // M1VFN5 // M1VFN2 // M1US56 // M1VFN1 // M1VIF9 // M1V5X9 // M1VIF7…	0.79	1
GO:0043412	P	macromolecule modification	9	144	247	3085	// M1V9P8 // M1VAG2 // M1VC72 // M1VFY0 // M1VM14 // M1VE37 // M1UR28 // M1UTP3 // M1UPZ4	// M1VGJ7 // M1V4M8 // M1VKZ8 // M1VBS8 // M1VLD2 // M1VCB2 // M1UQA4 // M1VD99 // M1VKS8 // M1UNB7 // M1VER9 // M1V986 // M1UX70 // M1UUY9 // M1UX78 // M1VA00 // M1UR47 // M1VEZ6 // M1V5E4 // M1VHT9 // M1VIA5 // M1V3Y1 // M1VEZ9 // M1V5D6 // M1VBJ9 // M1VGY6 // M1V776 // M1V5L0 // M1UVT5 // M1V8M0 // M1VA56 // M1V773 // M1UU36 // M1UX80 // M1V6H8 // M1V7F1 // M1VGM2 // M1V649 // M1UQV1 // M1VL97…	0.81	1
GO:0016818	F	hydrolase activity, acting on acid anhydrides, in phosphorus-containing anhydrides	7	144	197	3085	// M1V6A9 // M1V9P8 // M1V4E9 // M1VFY0 // M1VE37 // M1V5L9 // M1UTP3	// M1V4M8 // M1VB36 // M1VEH9 // M1UVD6 // M1VEA4 // M1VLD5 // M1VC09 // M1UP56 // M1V9C8 // M1VBB5 // M1V6A9 // M1VJR7 // M1UNT0 // M1VH41 // M1UUD7 // M1V5L2 // M1VII6 // M1V8M0 // M1V3X8 // M1V5L9 // M1V6N6 // M1VFS2 // M1V5J1 // M1UUM4 // M1VFS6 // M1UXB5 // M1V645 // M1V719 // M1VL15 // M1UXZ4 // M1UX63 // M1VC06 // M1UPG6 // M1VH92 // M1UW82 // M1VMH6 // M1VBK7 // M1VI43 // M1VEY7 // M1V8F0…	0.81	1
GO:0016462	F	pyrophosphatase activity	7	144	196	3085	// M1V6A9 // M1V9P8 // M1V4E9 // M1VFY0 // M1VE37 // M1V5L9 // M1UTP3	// M1V4M8 // M1VB36 // M1VEH9 // M1UVD6 // M1VEA4 // M1VLD5 // M1VC09 // M1UP56 // M1V9C8 // M1VBB5 // M1V6A9 // M1VJR7 // M1UNT0 // M1VH41 // M1UUD7 // M1V5L2 // M1VII6 // M1V8M0 // M1V3X8 // M1V5L9 // M1V6N6 // M1VFS2 // M1V5J1 // M1UUM4 // M1VFS6 // M1UXB5 // M1V645 // M1V719 // M1VL15 // M1UXZ4 // M1UX63 // M1VC06 // M1UPG6 // M1VH92 // M1UW82 // M1VMH6 // M1VBK7 // M1VI43 // M1VEY7 // M1V8F0…	0.81	1
GO:0050789	P	regulation of biological process	11	144	300	3085	// M1V6A9 // M1V9P8 // M1UTP3 // M1VHA7 // M1VEA1 // M1VFY0 // M1VM14 // M1V4X0 // M1V5C2 // M1UPZ4 // M1VJF4	// M1VFR2 // M1V4M8 // M1UWQ0 // M1VHL3 // M1VAQ5 // M1USQ7 // M1VEA1 // M1V4M3 // M1VD99 // M1VBS0 // M1VCU0 // M1VEA7 // M1VKS8 // M1UNB7 // M1VI31 // M1USI2 // M1UX70 // M1VC15 // M1VEI9 // M1V6Q7 // M1V7Y3 // M1V7F2 // M1VGK9 // M1VH92 // M1V5E4 // M1V6Y5 // M1VGB3 // M1V5D6 // M1V5D5 // M1VBJ9 // M1UNL0 // M1UT34 // M1V5L0 // M1UVT5 // M1UXG2 // M1VCU7 // M1VCR3 // M1UNL8 // M1UX80 // M1V677…	0.82	1
GO:0010467	P	gene expression	20	144	519	3085	// M1VM98 // M1V4X0 // M1V6A9 // M1V9P8 // M1V3V2 // M1V723 // M1VIT6 // M1VEA1 // M1UQV4 // M1UWL9 // M1VFY0 // M1V9D2 // M1VKD3 // M1V4W3 // M1VE37 // M1VCQ8 // M1UTP3 // M1UPZ4 // M1VC69 // M1VMU1	// M1UWQ0 // M1UWQ6 // M1VFR4 // M1VAQ5 // M1VBS0 // M1VFL8 // M1UQ39 // M1VEI3 // M1VEI9 // M1V7F2 // M1V5D9 // M1V5D6 // M1V5D5 // M1VBJ9 // M1VKJ3 // M1UNL8 // M1V9K6 // M1VMI6 // M1V648 // M1VCT9 // M1V5J0 // M1V641 // M1UUV8 // M1V5J8 // M1VA00 // M1VAA0 // M1VKD0 // M1VKD3 // M1V7X6 // M1V6A9 // M1VCM5 // M1V8F0 // M1UQ42 // M1UW87 // M1UVW4 // M1V5C7 // M1VFI3 // M1V800 // M1VEP4 // M1VFI7…	0.83	1
GO:0050794	P	regulation of cellular process	9	144	253	3085	// M1V6A9 // M1UTP3 // M1VHA7 // M1VEA1 // M1VFY0 // M1V4X0 // M1V5C2 // M1UPZ4 // M1VJF4	// M1VFR2 // M1V4M8 // M1UWQ0 // M1VHL3 // M1VAQ5 // M1VEA1 // M1V4M3 // M1VD99 // M1VBS0 // M1VCU0 // M1VEA7 // M1VKS8 // M1UNB7 // M1USI2 // M1UX70 // M1VC15 // M1VEI9 // M1V6Q7 // M1V7Y3 // M1V7F2 // M1VHC9 // M1VH92 // M1V5E4 // M1V6Y5 // M1V5D6 // M1V5D5 // M1VBJ9 // M1UNL0 // M1UT34 // M1V5L0 // M1UVT5 // M1VCU7 // M1VCR3 // M1VLT1 // M1V670 // M1UNF3 // M1V649 // M1VM56 // M1V6A9 // M1V6N0…	0.83	1
GO:0019538	P	protein metabolic process	19	144	497	3085	// M1VAG2 // M1V3V2 // M1VIT6 // M1V723 // M1VC72 // M1UQV4 // M1UWL9 // M1VFY0 // M1VM14 // M1V9D2 // M1VKD3 // M1V4W3 // M1VE37 // M1VCQ8 // M1UR28 // M1UTP3 // M1UPZ4 // M1VC69 // M1UVE7	// M1UWQ6 // M1USQ7 // M1VBS0 // M1UNB7 // M1V5D9 // M1UUD3 // M1V3Y1 // M1V5D7 // M1V5D6 // M1VBJ9 // M1VKJ3 // M1V8T7 // M1UWX1 // M1VMI6 // M1VGM2 // M1V649 // M1VCT9 // M1V5J0 // M1V641 // M1VCT6 // M1UUV8 // M1V5J8 // M1VC00 // M1VAA0 // M1VKD3 // M1UT19 // M1V7X6 // M1UQ42 // M1VLU1 // M1V986 // M1VFI3 // M1UQG7 // M1V800 // M1VEP4 // M1VHN4 // M1V411 // M1UVY6 // M1V968 // M1V966 // M1UY14…	0.83	1
GO:0016817	F	hydrolase activity, acting on acid anhydrides	7	144	202	3085	// M1V6A9 // M1V9P8 // M1V4E9 // M1VFY0 // M1VE37 // M1V5L9 // M1UTP3	// M1V4M8 // M1VB36 // M1VEH9 // M1UVD6 // M1VEA4 // M1VLD5 // M1VC09 // M1UP56 // M1V9C8 // M1VBB5 // M1V6A9 // M1VJR7 // M1UNT0 // M1VH41 // M1UUD7 // M1V5L2 // M1VII6 // M1V8M0 // M1V3X8 // M1V5L9 // M1V509 // M1V6N6 // M1VFS2 // M1V5J1 // M1UUM4 // M1VFS6 // M1V642 // M1UXB5 // M1V645 // M1V719 // M1VL15 // M1UXZ4 // M1UX63 // M1VC06 // M1UPG6 // M1VH92 // M1UW82 // M1VMH6 // M1VBK7 // M1UW54…	0.83	1
GO:0000166	F	nucleotide binding	23	144	607	3085	// M1VEV3 // M1UX12 // M1VGJ0 // M1UTL7 // M1VIJ6 // M1VIT6 // M1V9P8 // M1V4I3 // M1VHA7 // M1VDX9 // M1V5L9 // M1V3P5 // M1V666 // M1VEQ8 // M1VFY0 // M1UTP3 // M1UN87 // M1VJF4 // M1V6A9 // M1V6X9 // M1UPZ4 // M1VG28 // M1VE37	// M1VFR2 // M1UPW8 // M1UNG3 // M1VBS0 // M1VKM0 // M1UXC5 // M1VCJ3 // M1UP39 // M1VJC8 // M1VM66 // M1UXL7 // M1V5D6 // M1V5D4 // M1VJ44 // M1UNL0 // M1VJ40 // M1UPP3 // M1UNL8 // M1VKJ0 // M1V8T2 // M1VMI6 // M1VG19 // M1V5J1 // M1VDS1 // M1VGM5 // M1V642 // M1V5J9 // M1VCT0 // M1VL15 // M1VL14 // M1VA00 // M1UXZ4 // M1VC06 // M1VC09 // M1VBS2 // M1V7X3 // M1VA06 // M1V6A9 // M1UQ48 // M1VCM1…	0.86	1
GO:0005634	C	nucleus	10	144	293	3085	// M1VM98 // M1VAG2 // M1V6L6 // M1VEA1 // M1VA19 // M1VJW7 // M1V8M4 // M1VFY0 // M1VM14 // M1V7Y1	// M1V4M8 // M1UWT8 // M1UWQ0 // M1VBS8 // M1VLT1 // M1UVD6 // M1V675 // M1VEA1 // M1VD99 // M1V670 // M1V9S9 // M1USI6 // M1V4U3 // M1V980 // M1VJC2 // M1V7Y4 // M1V885 // M1UTW6 // M1VGU7 // M1V7Y1 // M1VFW5 // M1VHC9 // M1UW87 // M1VD24 // M1V6Y4 // M1VE69 // M1VKH3 // M1V8E2 // M1V8M4 // M1V776 // M1UXS9 // M1V770 // M1V5L6 // M1VCU7 // M1VMP7 // M1VLR4 // M1UX80 // M1UXS4 // M1V8Z1 // M1VHI6…	0.87	1
GO:0044085	P	cellular component biogenesis	5	144	183	3085	// M1V7X5 // M1V4Q4 // M1V7F0 // M1UVE7 // M1V4X0	// M1UVD1 // M1VFR7 // M1VFR4 // M1VCU7 // M1VBS0 // M1VCU1 // M1UQ39 // M1VEI3 // M1UX70 // M1URK5 // M1UR47 // M1V5E4 // M1V6Y4 // M1UUD3 // M1V5D6 // M1VBJ9 // M1UT37 // M1VHK1 // M1UXS9 // M1V6H2 // M1VMP7 // M1UWX5 // M1UX80 // M1V9K6 // M1USA2 // M1UXS4 // M1VGM2 // M1V3P7 // M1V711 // M1UUM8 // M1VMG1 // M1V9Z5 // M1VAI2 // M1V719 // M1UNW4 // M1VBX2 // M1UXZ4 // M1UUD7 // M1V7X5 // M1VEQ5…	0.93	1
GO:0005623	C	cell	58	144	1558	3085	// M1V7F0 // M1UX12 // M1VHA7 // M1VEA1 // M1UUY0 // M1VIT6 // M1V687 // M1V3N9 // M1VGR6 // M1V7D1 // M1VAU9 // M1UPF6 // M1V5E0 // M1VAW8 // M1V7Y1 // M1V5D8 // M1V6Y7 // M1V6L6 // M1VC58 // M1VAB1 // M1V4Q4 // M1VC72 // M1V5S2 // M1VA19 // M1UWF8 // M1V8M4 // M1UNJ5 // M1V6U9 // M1UTX1 // M1V3N7 // M1V5L9 // M1VM98 // M1VMC7 // M1VBA4 // M1V680 // M1VFS7 // M1V3G1 // M1UT47 // M1V3V8 // M1VC03…	// M1VFR2 // M1UNG6 // M1UWQ0 // M1UWQ6 // M1VFR4 // M1USQ7 // M1UNG9 // M1VBJ6 // M1V5D9 // M1V5D8 // M1VBJ3 // M1V5D1 // M1V5D7 // M1V5D6 // M1V5D5 // M1VBJ9 // M1VG10 // M1VKJ3 // M1V8T7 // M1VKJ0 // M1V8T2 // M1VG19 // M1V5J5 // M1V649 // M1V5J0 // M1V640 // M1V641 // M1V642 // M1V643 // M1V644 // M1V5J8 // M1VKD0 // M1V8F0 // M1V8F4 // M1V8F6 // M1VLU1 // M1V800 // M1VJX8 // M1UY14 // M1UXQ4…	0.94	1
GO:0034645	P	cellular macromolecule biosynthetic process	14	144	446	3085	// M1VM98 // M1V6A9 // M1V5D8 // M1V6L6 // M1V8M4 // M1VEA1 // M1VIT6 // M1VFY0 // M1VA54 // M1V4X0 // M1V6S8 // M1UR28 // M1UTP3 // M1UPZ4	// M1V4X0 // M1UWQ0 // M1UWQ6 // M1VFR4 // M1VAQ5 // M1VBS0 // M1UNB7 // M1VEI3 // M1VEI9 // M1V7F2 // M1V5D9 // M1V5D8 // M1V3Y1 // M1V5D6 // M1V5D5 // M1VBJ9 // M1VKJ3 // M1UNL8 // M1VMI6 // M1VGM2 // M1VCT9 // M1V5J0 // M1VCT4 // M1UUV8 // M1V5J8 // M1VL15 // M1VA00 // M1VAA0 // M1VKD0 // M1UW87 // M1V6A9 // M1VCM5 // M1UQ42 // M1VLU1 // M1V5C7 // M1VFI3 // M1V800 // M1VEP4 // M1UVY6 // M1VJX0…	0.95	1
GO:0006629	P	lipid metabolic process	5	144	194	3085	// M1V6G1 // M1UR28 // M1UPF6 // M1VBG5 // M1VC72	// M1V902 // M1VHL3 // M1V4M0 // M1VKZ1 // M1UQU1 // M1VL83 // M1V672 // M1URK9 // M1V7Y8 // M1VC15 // M1VB53 // M1URK5 // M1V6Q1 // M1UPH8 // M1V7Q4 // M1VIA8 // M1VDZ7 // M1UUD3 // M1VIA7 // M1UXU2 // M1V5S1 // M1UVT1 // M1VGZ6 // M1V3X8 // M1VD06 // M1UWX1 // M1VC94 // M1V649 // M1VHM7 // M1UUM4 // M1USY6 // M1VK00 // M1VAP9 // M1V9Z4 // M1UWH1 // M1VL17 // M1VL11 // M1VCE7 // M1UQM4 // M1VF55…	0.95	1
GO:0009059	P	macromolecule biosynthetic process	14	144	450	3085	// M1VM98 // M1V6A9 // M1V5D8 // M1V6L6 // M1V8M4 // M1VEA1 // M1VIT6 // M1VFY0 // M1VA54 // M1V4X0 // M1V6S8 // M1UR28 // M1UTP3 // M1UPZ4	// M1V4X0 // M1UWQ0 // M1UWQ6 // M1VFR4 // M1VAQ5 // M1VBS0 // M1UNB7 // M1VEI3 // M1VEI9 // M1V7F2 // M1V5D9 // M1V5D8 // M1V3Y1 // M1V5D6 // M1V5D5 // M1V5D4 // M1VKJ3 // M1UNL8 // M1VMI6 // M1VGM2 // M1VCT9 // M1V5J0 // M1VCT4 // M1UUV8 // M1V5J8 // M1VL15 // M1VA00 // M1VAA0 // M1VKD0 // M1UW87 // M1V6A9 // M1VCM5 // M1VMG3 // M1UQ42 // M1VLU1 // M1V5C7 // M1VFI3 // M1V800 // M1VEP4 // M1UVY6…	0.95	1
GO:0016491	F	oxidoreductase activity	8	144	281	3085	// M1UP90 // M1UWF8 // M1VIJ6 // M1VG17 // M1V5W5 // M1VED2 // M1UPF6 // M1VDM5	// M1VHU6 // M1VCB1 // M1VGJ4 // M1UW78 // M1VFR4 // M1VE55 // M1VK13 // M1UPW4 // M1UWH1 // M1VCB5 // M1V672 // M1UXG5 // M1VMF3 // M1VDK5 // M1VH81 // M1VGU6 // M1URK1 // M1VBJ6 // M1V3Y8 // M1V6Y0 // M1VIA8 // M1UY35 // M1VDV0 // M1VE69 // M1VGB6 // M1V6Y8 // M1V5D4 // M1VG17 // M1VL72 // M1V771 // M1VMP9 // M1VK10 // M1VH79 // M1VG19 // M1UXB8 // M1VHM7 // M1VDS4 // M1UT16 // M1V870 // M1VBP1…	0.95	1
GO:0043170	P	macromolecule metabolic process	33	144	966	3085	// M1VEA1 // M1V723 // M1VIT6 // M1V4W3 // M1V6S8 // M1UR28 // M1UVE7 // M1V5D8 // M1V6Y7 // M1VC72 // M1V8M4 // M1VA54 // M1V9V3 // M1VM98 // M1V3P5 // M1V3V2 // M1V6L6 // M1UQV4 // M1V9P8 // M1VM14 // M1V9D2 // M1VKD3 // M1UTP3 // M1UPZ4 // M1VC69 // M1V6A9 // M1VAG2 // M1VMU1 // M1UWL9 // M1VFY0 // M1V4X0 // M1VE37 // M1VCQ8	// M1V4X0 // M1UWQ0 // M1UWQ6 // M1VFR4 // M1VAQ5 // M1USQ7 // M1UTK9 // M1VBS0 // M1VHQ9 // M1UQ39 // M1VEI3 // M1V6W3 // M1VEI9 // M1UP39 // M1VAZ8 // M1VBS8 // M1V7F2 // M1V4N4 // M1V5D9 // M1V5D8 // M1UUD3 // M1V3Y1 // M1V5D7 // M1V5D6 // M1V5D5 // M1VBJ9 // M1UWH4 // M1V9K8 // M1VKJ3 // M1UWX5 // M1VKJ0 // M1V9K6 // M1UWX1 // M1VMI6 // M1V648 // M1V649 // M1VCT9 // M1V5J0 // M1VCT4 // M1V643…	0.96	1
GO:0044464	C	cell part	54	144	1525	3085	// M1V7F0 // M1UX12 // M1VHA7 // M1VEA1 // M1UUY0 // M1VIT6 // M1V687 // M1V3N9 // M1VGR6 // M1V7D1 // M1VAU9 // M1UPF6 // M1V5E0 // M1VAW8 // M1V7Y1 // M1V5D8 // M1V6Y7 // M1V6L6 // M1VC58 // M1VAB1 // M1V4Q4 // M1VC72 // M1V5S2 // M1VA19 // M1UWF8 // M1V8M4 // M1UTX1 // M1V3G1 // M1V5L9 // M1V3N7 // M1VM98 // M1VMC7 // M1VBA4 // M1V680 // M1VFS7 // M1V9P8 // M1UT47 // M1V3V8 // M1VFY0 // M1VM14…	// M1VFR2 // M1UNG6 // M1UWQ0 // M1UWQ6 // M1VFR4 // M1USQ7 // M1UNG9 // M1VBJ6 // M1V5D9 // M1V5D8 // M1VBJ3 // M1V5D1 // M1V5D7 // M1V5D6 // M1V5D5 // M1VBJ9 // M1VG10 // M1VKJ3 // M1V8T7 // M1VKJ0 // M1V8T2 // M1VG19 // M1V5J5 // M1V649 // M1V5J0 // M1V640 // M1V641 // M1V642 // M1V643 // M1V644 // M1V5J8 // M1VKD0 // M1V8F0 // M1V8F4 // M1V8F6 // M1VLU1 // M1V800 // M1VJX8 // M1UY14 // M1UXQ4…	0.97	1
GO:0006139	P	nucleobase, nucleoside, nucleotide and nucleic acid metabolic process	20	144	664	3085	// M1VM98 // M1V6A9 // M1V9P8 // M1V3P5 // M1V4X0 // M1V6L6 // M1V8M4 // M1VEA1 // M1UR28 // M1V6S8 // M1VIT6 // M1VFY0 // M1UQD8 // M1VG28 // M1V6Y7 // M1VE37 // M1UTP3 // M1UPZ4 // M1V9V3 // M1VMU1	// M1UWQ0 // M1VBS8 // M1VFR4 // M1VAQ5 // M1UPW4 // M1UTK9 // M1UXC5 // M1VFL8 // M1UQ39 // M1VEI3 // M1VEI9 // M1UTH2 // M1V7F2 // M1V5D6 // M1V5D5 // M1VBJ9 // M1VJ44 // M1UWH4 // M1UPP3 // M1UNL8 // M1VKJ0 // M1V9K6 // M1VMI6 // M1V648 // M1V798 // M1V641 // M1V642 // M1VCT3 // M1VL15 // M1VA00 // M1VKD0 // M1VC07 // M1V7X6 // M1VCM7 // M1V6A9 // M1VCM5 // M1V8F0 // M1V6A2 // M1UQ42 // M1UW87…	0.98	1
GO:0009987	P	cellular process	59	144	1696	3085	// M1V7F0 // M1VEA1 // M1V723 // M1UUY0 // M1UWL9 // M1V687 // M1VJW7 // M1UQD8 // M1V6S8 // M1V7D1 // M1V680 // M1UR28 // M1V6U9 // M1UVE7 // M1V5D8 // M1V6Y7 // M1VHA7 // M1V4Q4 // M1VC72 // M1UU70 // M1V8M4 // M1UNJ5 // M1VA54 // M1VC69 // M1UTX1 // M1V3N7 // M1V5L9 // M1V9V3 // M1VM98 // M1VBA4 // M1V3P5 // M1V3V2 // M1V6L6 // M1VFE0 // M1UQV4 // M1V3V8 // M1VC03 // M1V9P8 // M1VM14 // M1V9D2…	// M1VFR2 // M1UNG6 // M1UWQ0 // M1VFR7 // M1VFR4 // M1VL83 // M1UXC5 // M1UWQ6 // M1VBJ6 // M1V5D9 // M1V5D8 // M1VBJ3 // M1V5D7 // M1V5D6 // M1V5D5 // M1VBJ9 // M1VJ44 // M1VG10 // M1VKJ3 // M1VKJ0 // M1V8T2 // M1VG19 // M1V648 // M1V649 // M1V5J0 // M1V640 // M1V641 // M1V642 // M1V643 // M1V644 // M1V5J8 // M1VBX2 // M1VKD0 // M1VBX6 // M1V8F0 // M1V8F4 // M1V8F6 // M1VLU1 // M1V800 // M1VJX0…	0.98	1
GO:0043231	C	intracellular membrane-bounded organelle	20	144	669	3085	// M1VM98 // M1V6A9 // M1V5D8 // M1VAG2 // M1V6L6 // M1VEA1 // M1VC72 // M1VA19 // M1VJW7 // M1V8M4 // M1V9P8 // M1VM14 // M1V3N9 // M1V4Q4 // M1V7X5 // M1UT47 // M1V687 // M1UR28 // M1VFY0 // M1V7Y1	// M1UWQ0 // M1VBS8 // M1VFR4 // M1VAQ5 // M1V509 // M1UXV7 // M1VKM0 // M1VFW5 // M1VEI3 // M1VJC2 // M1VHV7 // M1VBJ6 // M1V5D8 // M1UUD3 // M1V5D6 // M1V5D5 // M1VBJ9 // M1V9K8 // M1VG10 // M1UNL8 // M1UWK2 // M1UWX1 // M1VG19 // M1VGM2 // M1V649 // M1VID6 // M1V641 // M1V643 // M1V644 // M1UNG9 // M1USN1 // M1USN7 // M1V7X5 // M1UW87 // M1V6A9 // M1VCM5 // M1VMG3 // M1V6A1 // M1V6A0 // M1UQ42…	0.98	1
GO:0043234	C	protein complex	7	144	285	3085	// M1VM98 // M1UT51 // M1VA19 // M1UUY0 // M1V8M4 // M1VFY0 // M1V7Y1	// M1VGJ7 // M1V4M8 // M1VB36 // M1VBS8 // M1V5K0 // M1VCU9 // M1USQ7 // M1V4M3 // M1VD99 // M1VBS0 // M1VCB4 // M1VB59 // M1VEI3 // M1V986 // M1V9B8 // M1V668 // M1UQ32 // M1V7Y4 // M1VB50 // M1V7E2 // M1VBA0 // M1V7Y1 // M1V7F2 // M1UWZ2 // M1V6Y6 // M1VGR0 // M1VCP0 // M1VIA5 // M1VGB3 // M1UUD7 // M1VHT1 // M1V8M4 // M1V776 // M1UVT5 // M1V5L6 // M1V6M6 // M1VMP7 // M1V8T7 // M1VD02 // M1V677…	0.98	1
GO:0043227	C	membrane-bounded organelle	20	144	675	3085	// M1VM98 // M1V6A9 // M1V5D8 // M1VAG2 // M1V6L6 // M1VEA1 // M1VC72 // M1VA19 // M1VJW7 // M1V8M4 // M1V9P8 // M1VM14 // M1V3N9 // M1V4Q4 // M1V7X5 // M1UT47 // M1V687 // M1UR28 // M1VFY0 // M1V7Y1	// M1UWQ0 // M1VBS8 // M1VFR4 // M1VAQ5 // M1V509 // M1UXV7 // M1VKM0 // M1VFW5 // M1VEI3 // M1VJC2 // M1VHV7 // M1VBJ6 // M1V5D8 // M1UUD3 // M1V5D6 // M1V5D5 // M1VBJ9 // M1V9K8 // M1VG10 // M1UNL8 // M1UWK2 // M1UWX1 // M1VG19 // M1VGM2 // M1V649 // M1VID6 // M1V641 // M1V643 // M1V644 // M1UNG9 // M1USN1 // M1USN7 // M1V7X5 // M1UW87 // M1V7X1 // M1V6A9 // M1VCM5 // M1VMG3 // M1V6A1 // M1V6A0…	0.98	1
GO:0016070	P	RNA metabolic process	10	144	409	3085	// M1VM98 // M1V6A9 // M1V9P8 // M1VMU1 // M1VEA1 // M1VIT6 // M1VFY0 // M1V4X0 // M1UR28 // M1UTP3	// M1UWQ0 // M1VBS8 // M1VFR4 // M1VFL8 // M1UQ39 // M1VEI3 // M1VEI9 // M1V7F2 // M1V5D6 // M1V5D5 // M1VBJ9 // M1UNL8 // M1V9K6 // M1VMI6 // M1V648 // M1V798 // M1V641 // M1VCT3 // M1VA00 // M1VKD0 // M1UW87 // M1V6A9 // M1VCM5 // M1V8F0 // M1UQ42 // M1UVW4 // M1V5C7 // M1VFI7 // M1V968 // M1VJX0 // M1UQF3 // M1V962 // M1UXQ7 // M1V9R4 // M1V7S6 // M1UT91 // M1VB36 // M1VGD5 // M1V5Q5 // M1V732…	0.99	1
GO:0005975	P	carbohydrate metabolic process	5	144	253	3085	// M1UR28 // M1V5D8 // M1VA54 // M1UUZ6 // M1VA57	// M1VAQ4 // M1VGJ7 // M1VKZ8 // M1VBS9 // M1VFR4 // M1VCB1 // M1USA2 // M1V585 // M1VCJ3 // M1VH53 // M1V7Y8 // M1URK5 // M1UP39 // M1VE42 // M1VB56 // M1V5D8 // M1VIA8 // M1V5E4 // M1VHT9 // M1VIA5 // M1VMR7 // M1V5D4 // M1VMI9 // M1V9K8 // M1UWX8 // M1V502 // M1VA56 // M1VA57 // M1VF92 // M1V8T2 // M1UWX1 // M1VMI6 // M1V6N6 // M1V875 // M1UUV0 // M1UUM4 // M1VAP5 // M1V3X8 // M1VK00 // M1V870…	0.99	1
GO:0043232	C	intracellular non-membrane-bounded organelle	5	144	244	3085	// M1V8M4 // M1VFY0 // M1V6Y7 // M1VJW7 // M1UTX1	// M1V3Q2 // M1V4M8 // M1UWQ6 // M1V9Z0 // M1VI66 // M1V7H2 // M1V4U3 // M1V980 // M1USI2 // M1VFG1 // M1V984 // M1UTW6 // M1VBS8 // M1VLR0 // M1V5D9 // M1V975 // M1V6Y7 // M1V6Y4 // M1VE69 // M1VBC1 // M1VG93 // M1V5V8 // M1VHT1 // M1VII4 // M1V8M4 // M1V776 // M1UXS9 // M1UT32 // M1UTX1 // M1VKJ3 // M1UWX5 // M1VKJ0 // M1UXS4 // M1VCR4 // M1VJ26 // M1VA03 // M1VCT9 // M1V5J0 // M1V3P7 // M1UQV1…	0.99	1
GO:0043228	C	non-membrane-bounded organelle	5	144	244	3085	// M1V8M4 // M1VFY0 // M1V6Y7 // M1VJW7 // M1UTX1	// M1V3Q2 // M1V4M8 // M1UWQ6 // M1V9Z0 // M1VI66 // M1V7H2 // M1V4U3 // M1V980 // M1USI2 // M1VFG1 // M1V984 // M1UTW6 // M1VBS8 // M1VLR0 // M1V5D9 // M1V975 // M1V6Y7 // M1V6Y4 // M1VE69 // M1VBC1 // M1VG93 // M1V5V8 // M1VHT1 // M1VII4 // M1V8M4 // M1V776 // M1UXS9 // M1UT32 // M1UTX1 // M1VKJ3 // M1UWX5 // M1VKJ0 // M1UXS4 // M1VCR4 // M1VJ26 // M1VA03 // M1VCT9 // M1V5J0 // M1V3P7 // M1UQV1…	0.99	1
GO:0044249	P	cellular biosynthetic process	16	144	813	3085	// M1VM98 // M1V6A9 // M1V5D8 // M1V6L6 // M1V8M4 // M1VEA1 // M1VG83 // M1VIT6 // M1VFY0 // M1VA54 // M1V4X0 // M1VG28 // M1V6S8 // M1UR28 // M1UTP3 // M1UPZ4	// M1V4X0 // M1UNG6 // M1UWQ0 // M1UWQ6 // M1VFR4 // M1VAQ5 // M1UPW4 // M1VBS0 // M1UXC5 // M1VCJ3 // M1UNB7 // M1UQ39 // M1VEI3 // M1VCJ7 // M1VEI9 // M1V7F2 // M1V5D9 // M1V5D8 // M1V3Y1 // M1V5D6 // M1V5D5 // M1VBJ9 // M1V9K8 // M1UWX8 // M1VI64 // M1VKJ3 // M1UNL8 // M1UNB0 // M1V8T2 // M1UWX1 // M1VMI6 // M1VG19 // M1VGM2 // M1V649 // M1VCT9 // M1V5J0 // M1VCT4 // M1V643 // M1V644 // M1V5J8…	1	1
GO:0006807	P	nitrogen compound metabolic process	21	144	829	3085	// M1VM98 // M1V6A9 // M1V9P8 // M1V3P5 // M1V4X0 // M1V6L6 // M1VIT6 // M1VEA1 // M1UR28 // M1V8M4 // M1V6S8 // M1VG17 // M1VFY0 // M1UQD8 // M1VG28 // M1V6Y7 // M1VE37 // M1UTP3 // M1UPZ4 // M1V9V3 // M1VMU1	// M1UNG6 // M1UWQ0 // M1VBS8 // M1VFR4 // M1VAQ5 // M1UPW4 // M1UTK9 // M1UXC5 // M1VHQ9 // M1UQ39 // M1VEI3 // M1VEI9 // M1UTH2 // M1URV7 // M1UUD1 // M1V5D6 // M1V5D5 // M1VBJ9 // M1VJ44 // M1VG17 // M1VG10 // M1URB2 // M1UPP3 // M1UNL8 // M1VKJ0 // M1V9K6 // M1UWX1 // M1VMI6 // M1VG19 // M1V648 // M1VDS4 // M1V798 // M1V641 // M1V642 // M1V799 // M1VCT3 // M1VL15 // M1VA00 // M1VBX5 // M1VC07…	1	1
GO:0044281	P	small molecule metabolic process	8	144	612	3085	// M1VAG2 // M1VC72 // M1VG83 // M1VIT6 // M1VFY0 // M1VG28 // M1UR28 // M1UPZ4	// M1UNG6 // M1VBS8 // M1VFR4 // M1UPW4 // M1UXC5 // M1VCJ3 // M1UQ39 // M1VEI9 // M1UP39 // M1UUD3 // M1UUD1 // M1V5D6 // M1VBJ9 // M1V9K8 // M1VG10 // M1URB2 // M1UPP3 // M1UNL8 // M1V8T2 // M1UWX1 // M1VMI6 // M1VG19 // M1VGM2 // M1VDS4 // M1UUV0 // M1V640 // M1V642 // M1V643 // M1V644 // M1UWH1 // M1VL17 // M1VA00 // M1V7X6 // M1VIG5 // M1VCM2 // M1VMG3 // M1V6A2 // M1UQ42 // M1V6A5 // M1VLU1…	1	1
GO:0044267	P	cellular protein metabolic process	10	144	462	3085	// M1VAG2 // M1UVE7 // M1VC72 // M1VIT6 // M1VFY0 // M1VM14 // M1VE37 // M1UR28 // M1UTP3 // M1UPZ4	// M1UWQ6 // M1VBS0 // M1UNB7 // M1V5D9 // M1UUD3 // M1V3Y1 // M1V5D7 // M1V5D6 // M1VBJ9 // M1VKJ3 // M1UNL8 // M1UWX1 // M1VMI6 // M1VGM2 // M1V649 // M1VCT9 // M1V5J0 // M1VCT6 // M1UUV8 // M1V5J8 // M1VC00 // M1VAA0 // M1VBX6 // M1UT19 // M1V7X6 // M1VE31 // M1UQ42 // M1VLU1 // M1V986 // M1VFI3 // M1UQG7 // M1V800 // M1VEP4 // M1VHN4 // M1V411 // M1UVY6 // M1V968 // M1V966 // M1UY14 // M1V962…	1	1
GO:0044260	P	cellular macromolecule metabolic process	24	144	929	3085	// M1VEA1 // M1VIT6 // M1V6S8 // M1UR28 // M1V5D8 // M1V6Y7 // M1VC72 // M1V8M4 // M1VA54 // M1V9V3 // M1VM98 // M1V3P5 // M1UVE7 // M1V6L6 // M1V9P8 // M1VM14 // M1UTP3 // M1UPZ4 // M1V6A9 // M1VAG2 // M1VMU1 // M1VFY0 // M1V4X0 // M1VE37	// M1V4X0 // M1UWQ0 // M1UWQ6 // M1VFR4 // M1VAQ5 // M1UTK9 // M1VBS0 // M1VHQ9 // M1UQ39 // M1VEI3 // M1V6W3 // M1VEI9 // M1UP39 // M1VAZ8 // M1VBS8 // M1V7F2 // M1V4N4 // M1V5D9 // M1V5D8 // M1UUD3 // M1V3Y1 // M1V5D7 // M1V5D6 // M1V5D5 // M1VBJ9 // M1UWH4 // M1V9K8 // M1VKJ3 // M1UNL8 // M1VKJ0 // M1V9K6 // M1UWX1 // M1VMI6 // M1V648 // M1V649 // M1VCT9 // M1V5J0 // M1VCT4 // M1V643 // M1UUV8…	1	1
GO:0008152	P	metabolic process	43	144	1512	3085	// M1VEA1 // M1V723 // M1UWL9 // M1UQD8 // M1V6S8 // M1V4W3 // M1V3P5 // M1UPF6 // M1UVE7 // M1V5D8 // M1V6Y7 // M1V8M4 // M1VC72 // M1UU93 // M1VG17 // M1VA54 // M1VA57 // M1V9V3 // M1VM98 // M1VBG5 // M1V3V2 // M1V6L6 // M1UQV4 // M1UUZ6 // M1V9P8 // M1VM14 // M1V9D2 // M1VKD3 // M1UTP3 // M1UPZ4 // M1VC69 // M1V6A9 // M1VAG2 // M1VMU1 // M1VIT6 // M1UR28 // M1VG83 // M1VFY0 // M1V4X0 // M1VG28…	// M1UNG6 // M1UWQ0 // M1UWQ6 // M1VFR4 // M1USQ7 // M1VL83 // M1UXC5 // M1VBJ6 // M1V5D9 // M1V5D8 // M1VD88 // M1V5D7 // M1V5D6 // M1V5D5 // M1VBJ9 // M1VJ44 // M1VG17 // M1VG10 // M1VKJ3 // M1V8T7 // M1VKJ0 // M1V8T2 // M1VG19 // M1V648 // M1V649 // M1V5J0 // M1V640 // M1V641 // M1V642 // M1V643 // M1V644 // M1V5J8 // M1VBX2 // M1VBX5 // M1VBX6 // M1V8F0 // M1V8F6 // M1VLU1 // M1V800 // M1VJX0…	1	1
GO:0044238	P	primary metabolic process	41	144	1357	3085	// M1VEA1 // M1V723 // M1UWL9 // M1UQD8 // M1V6S8 // M1V4W3 // M1V3P5 // M1UPF6 // M1UVE7 // M1V5D8 // M1V6Y7 // M1VC72 // M1V8M4 // M1VA54 // M1VA57 // M1V9V3 // M1VM98 // M1VBG5 // M1V3V2 // M1V6L6 // M1UQV4 // M1UUZ6 // M1V9P8 // M1VM14 // M1V9D2 // M1VKD3 // M1UTP3 // M1UPZ4 // M1VC69 // M1V6A9 // M1VAG2 // M1VMU1 // M1VIT6 // M1UR28 // M1VG83 // M1VFY0 // M1V4X0 // M1VG28 // M1VE37 // M1VCQ8…	// M1V4X0 // M1UNG6 // M1UWQ0 // M1VBS9 // M1UWQ6 // M1VFR4 // M1VAQ5 // M1USQ7 // M1UPW4 // M1V509 // M1VL83 // M1UXC5 // M1VCJ3 // M1VHQ9 // M1UQ39 // M1VEI3 // M1VHV6 // M1VEI9 // M1UP39 // M1VAZ8 // M1VB08 // M1VBS8 // M1URV7 // M1V4N4 // M1V5D9 // M1V5D8 // M1UUD3 // M1UUD1 // M1V5D7 // M1V5D6 // M1V5D5 // M1VBJ9 // M1VJ44 // M1VMI9 // M1V9K8 // M1UWX8 // M1VG10 // M1V4M0 // M1VKJ3 // M1UWX5…	1	1
GO:0009058	P	biosynthetic process	17	144	848	3085	// M1VM98 // M1V6A9 // M1V5D8 // M1V6L6 // M1V8M4 // M1VEA1 // M1VG83 // M1VIT6 // M1VFY0 // M1VA54 // M1UU93 // M1V4X0 // M1VG28 // M1V6S8 // M1UR28 // M1UTP3 // M1UPZ4	// M1V4X0 // M1UNG6 // M1UWQ0 // M1UWQ6 // M1VFR4 // M1VAQ5 // M1UPW4 // M1VBS0 // M1UXC5 // M1VCJ3 // M1VL51 // M1UQ39 // M1VEI3 // M1VCJ7 // M1VEI9 // M1V7F2 // M1V5D9 // M1V5D8 // M1VD88 // M1V3Y1 // M1V5D6 // M1V5D5 // M1VBJ9 // M1V9K8 // M1UWX8 // M1VI64 // M1VKJ3 // M1UNL8 // M1UNB0 // M1V8T2 // M1UWX1 // M1VMI6 // M1VG19 // M1VGM2 // M1V649 // M1VCT9 // M1V5J0 // M1VCT4 // M1V643 // M1V644…	1	1
GO:0044237	P	cellular metabolic process	27	144	1384	3085	// M1VEA1 // M1VIT6 // M1UQD8 // M1V6S8 // M1UR28 // M1V5D8 // M1V6Y7 // M1VC72 // M1V8M4 // M1VA54 // M1V9V3 // M1VM98 // M1V3P5 // M1UVE7 // M1V6L6 // M1V9P8 // M1VM14 // M1UTP3 // M1UPZ4 // M1V6A9 // M1VAG2 // M1VMU1 // M1VG83 // M1VFY0 // M1V4X0 // M1VG28 // M1VE37	// M1UNG6 // M1UWQ0 // M1UWQ6 // M1VFR4 // M1VL83 // M1UXC5 // M1VBJ6 // M1V5D9 // M1V5D8 // M1V5D7 // M1V5D6 // M1V5D5 // M1VBJ9 // M1VJ44 // M1VG10 // M1VKJ3 // M1VKJ0 // M1V8T2 // M1VG19 // M1V648 // M1V649 // M1V5J0 // M1V640 // M1V641 // M1V642 // M1V643 // M1V644 // M1V5J8 // M1VBX2 // M1VKD0 // M1VBX6 // M1V8F0 // M1V8F6 // M1VLU1 // M1V800 // M1VJX0 // M1UY14 // M1UXQ7 // M1V9R4 // M1USB7…	1	1
GO:0044422	C	organelle part	10	144	448	3085	// M1VM98 // M1V687 // M1UT47 // M1VFY0 // M1VC72 // M1VJW7 // M1V8M4 // M1V9P8 // M1UR28 // M1V7Y1	// M1VBS8 // M1VFR4 // M1VAQ5 // M1UNG9 // M1VEI3 // M1VBJ6 // M1UUD3 // M1V5D5 // M1VBJ9 // M1V9K8 // M1VG10 // M1UNL8 // M1UWX1 // M1VG19 // M1V649 // M1V5J0 // M1V641 // M1V644 // M1VL15 // M1USN1 // M1UXZ4 // M1V7X4 // M1V7X1 // M1VCM5 // M1VMG3 // M1UQ42 // M1V411 // M1UVY6 // M1UVY2 // M1V968 // M1UX57 // M1V966 // M1UXQ4 // M1V5Q9 // M1VF20 // M1V9R4 // M1V4F4 // M1VGD2 // M1V5Q5 // M1V6F0…	1	1
GO:0044424	C	intracellular part	27	144	1122	3085	// M1VEA1 // M1UUY0 // M1VIT6 // M1V3N9 // M1V7D1 // M1UPF6 // M1V7Y1 // M1V5D8 // M1V6Y7 // M1UT51 // M1V4Q4 // M1VC72 // M1VA19 // M1V8M4 // M1UTX1 // M1VM98 // M1V687 // M1V6L6 // M1V9P8 // M1VM14 // M1V7X5 // M1UT47 // M1V6A9 // M1VAG2 // M1UR28 // M1VJW7 // M1VFY0	// M1UNG6 // M1UWQ0 // M1UWQ6 // M1VFR4 // M1VAQ5 // M1USQ7 // M1V5Z5 // M1UPW4 // M1VBS0 // M1VKM0 // M1VFW5 // M1UQ39 // M1VEI3 // M1VJC2 // M1UQ32 // M1V885 // M1VAT5 // M1VBS8 // M1VBJ6 // M1V4N4 // M1V5D9 // M1V5D8 // M1UUD3 // M1V5D7 // M1V5D6 // M1V5D5 // M1VBJ9 // M1V9K8 // M1VG10 // M1URB2 // M1VKJ3 // M1UWX5 // M1UW51 // M1VKJ0 // M1V8T2 // M1UWX1 // M1VMI6 // M1VG19 // M1V5J5 // M1V649…	1	1
GO:0043229	C	intracellular organelle	22	144	838	3085	// M1VEA1 // M1V3N9 // M1UR28 // M1V7Y1 // M1V5D8 // M1V6Y7 // M1V4Q4 // M1VC72 // M1VA19 // M1V8M4 // M1UTX1 // M1VM98 // M1V687 // M1V6L6 // M1V9P8 // M1VM14 // M1V7X5 // M1VAG2 // M1V6A9 // M1UT47 // M1VJW7 // M1VFY0	// M1UWQ0 // M1UWQ6 // M1VFR4 // M1VAQ5 // M1V509 // M1UXV7 // M1VKM0 // M1VFW5 // M1VEI3 // M1VJC2 // M1V885 // M1VBS8 // M1VBJ6 // M1V5D9 // M1V5D8 // M1UUD3 // M1V5D6 // M1V5D5 // M1VBJ9 // M1V9K8 // M1VG10 // M1VKJ3 // M1UNL8 // M1VKJ0 // M1UWX1 // M1VG19 // M1VGM2 // M1V649 // M1VCT9 // M1V5J0 // M1VGA7 // M1V641 // M1V643 // M1V644 // M1V5J8 // M1UNG9 // M1VL15 // M1USN1 // M1VAA0 // M1USN7…	1	1
GO:0005622	C	intracellular	34	144	1210	3085	// M1UX12 // M1VEA1 // M1UUY0 // M1VIT6 // M1V3N9 // M1V7D1 // M1UPF6 // M1V7Y1 // M1V5D8 // M1V6Y7 // M1UT51 // M1VHA7 // M1V4Q4 // M1VC72 // M1VA19 // M1V8M4 // M1UTX1 // M1V3N7 // M1V5L9 // M1VM98 // M1V687 // M1V6L6 // M1V9P8 // M1VM14 // M1VI02 // M1V7X5 // M1UT47 // M1V6A9 // M1VAG2 // M1VKW5 // M1UR28 // M1VJW7 // M1VFY0 // M1VE37	// M1VFR2 // M1UNG6 // M1UWQ0 // M1UWQ6 // M1VFR4 // M1VAQ5 // M1USQ7 // M1V5Z5 // M1UPW4 // M1VBS0 // M1VKM0 // M1VFW5 // M1UQ39 // M1VEI3 // M1VJC2 // M1UQ32 // M1V885 // M1VAT5 // M1VBS8 // M1VBJ6 // M1V4N4 // M1V5D9 // M1V5D8 // M1VBJ3 // M1UUD3 // M1V5D7 // M1V5D6 // M1V5D5 // M1VBJ9 // M1V9K8 // M1VG10 // M1VI64 // M1VKJ3 // M1UWX5 // M1UW51 // M1VKJ0 // M1V8T2 // M1UWX1 // M1VMI6 // M1VG19…	1	1
GO:0044446	C	intracellular organelle part	10	144	448	3085	// M1VM98 // M1V687 // M1UT47 // M1VFY0 // M1VC72 // M1VJW7 // M1V8M4 // M1V9P8 // M1UR28 // M1V7Y1	// M1VBS8 // M1VFR4 // M1VAQ5 // M1UNG9 // M1VEI3 // M1VBJ6 // M1UUD3 // M1V5D5 // M1VBJ9 // M1V9K8 // M1VG10 // M1UNL8 // M1UWX1 // M1VG19 // M1V649 // M1V5J0 // M1V641 // M1V644 // M1VL15 // M1USN1 // M1UXZ4 // M1V7X4 // M1V7X1 // M1VCM5 // M1VMG3 // M1UQ42 // M1V411 // M1UVY6 // M1UVY2 // M1V968 // M1UX57 // M1V966 // M1UXQ4 // M1V5Q9 // M1VF20 // M1V9R4 // M1V4F4 // M1VGD2 // M1V5Q5 // M1V6F0…	1	1
GO:0044444	C	cytoplasmic part	14	144	673	3085	// M1V6A9 // M1V9P8 // M1UT47 // M1VFY0 // M1V4Q4 // M1VC72 // M1UUY0 // M1V7D1 // M1V5D8 // M1VM14 // M1V3N9 // M1V7X5 // M1V687 // M1UR28	// M1UWQ6 // M1VFR4 // M1VBS0 // M1VKM0 // M1UP39 // M1VBS8 // M1VBJ6 // M1V5D9 // M1V5D8 // M1UUD3 // M1V5D7 // M1V5D6 // M1V5D5 // M1VBJ9 // M1V9K8 // M1VG10 // M1VKJ3 // M1UNL8 // M1V8T2 // M1UWX1 // M1VMI6 // M1VG19 // M1VGM2 // M1V649 // M1VCT9 // M1V5J0 // M1V640 // M1V643 // M1V644 // M1V5J8 // M1UNG9 // M1VC00 // M1USN1 // M1VAA0 // M1V7X5 // M1V6A9 // M1UU52 // M1VMG3 // M1V6A1 // M1UQ42…	1	1
GO:0005737	C	cytoplasm	16	144	802	3085	// M1V6A9 // M1V9P8 // M1UT47 // M1VFY0 // M1V4Q4 // M1VC72 // M1UR28 // M1UUY0 // M1V7D1 // M1VIT6 // M1V5D8 // M1VM14 // M1V3N9 // M1V7X5 // M1V687 // M1UPF6	// M1UNG6 // M1UWQ6 // M1VFR4 // M1UPW4 // M1VBS0 // M1VKM0 // M1UP39 // M1VB08 // M1VBS8 // M1VBJ6 // M1V5D9 // M1V5D8 // M1UUD3 // M1V5D7 // M1V5D6 // M1V5D5 // M1VBJ9 // M1V9K8 // M1VG10 // M1URB2 // M1VKJ3 // M1UNL8 // M1V8T2 // M1UWX1 // M1VMI6 // M1VG19 // M1VGM2 // M1V649 // M1VCT9 // M1V5J0 // M1V640 // M1V643 // M1V644 // M1V5J8 // M1UNG9 // M1VC00 // M1USN1 // M1VAA0 // M1UXZ4 // M1UT19…	1	1
GO:0032991	C	macromolecular complex	8	144	457	3085	// M1VM98 // M1V9P8 // M1UT51 // M1VA19 // M1UUY0 // M1V8M4 // M1VFY0 // M1V7Y1	// M1UWQ6 // M1VHL7 // M1USQ7 // M1VBS0 // M1UQ39 // M1VEI3 // M1UQ32 // M1UP39 // M1VBS8 // M1V5D9 // M1V5D7 // M1UUD7 // M1VKJ3 // M1V8T7 // M1V9K6 // M1V5J5 // M1V649 // M1VCT9 // M1V5J0 // M1V642 // M1UUV8 // M1V5J8 // M1VL15 // M1VC00 // M1VAA0 // M1VKD0 // M1UT19 // M1V7X4 // M1VCM5 // M1V6A2 // M1V790 // M1VLU1 // M1VFI3 // M1V800 // M1VEP4 // M1V411 // M1UVY6 // M1UVY2 // M1V968 // M1VJZ7…	1	1
GO:0043226	C	organelle	22	144	838	3085	// M1VEA1 // M1V3N9 // M1UR28 // M1V7Y1 // M1V5D8 // M1V6Y7 // M1V4Q4 // M1VC72 // M1VA19 // M1V8M4 // M1UTX1 // M1VM98 // M1V687 // M1V6L6 // M1V9P8 // M1VM14 // M1V7X5 // M1VAG2 // M1V6A9 // M1UT47 // M1VJW7 // M1VFY0	// M1UWQ0 // M1UWQ6 // M1VFR4 // M1VAQ5 // M1V509 // M1UXV7 // M1VKM0 // M1VFW5 // M1VEI3 // M1VJC2 // M1V885 // M1VBS8 // M1VBJ6 // M1V5D9 // M1V5D8 // M1UUD3 // M1V5D6 // M1V5D5 // M1VBJ9 // M1V9K8 // M1VG10 // M1VKJ3 // M1UNL8 // M1VKJ0 // M1UWX1 // M1VG19 // M1VGM2 // M1V649 // M1VCT9 // M1V5J0 // M1VGA7 // M1V641 // M1V643 // M1V644 // M1V5J8 // M1UNG9 // M1VL15 // M1USN1 // M1VAA0 // M1USN7…	1	1
