# Supplementary material for: Characterization of the Polycomb-Group Mark H3K27me3 in Unicellular Algae
Source: Front Plant Sci. 2017 Apr 26;8:607. doi: 10.3389/fpls.2017.00607 (PMC5405695; doi:10.3389/fpls.2017.00607)
Supplement: Supplementary file 2 [file Table_4.xlsx]

## Sheet: Sheet1
Table S4 Gene ontology analysis on clustered H3K27me3 target genes. No significant hits were found for cluster 1 and 2. GO analysis was performed in gProfiler with FDR threshold 0.05. FDR was calculated with Benjamin-Hochberg method.
cluster	p-value	genes in GO term	genes in query	common genes	term ID	GO subontology	term name		common genes' entries
3	0.0049	10	136	5	GO:0030908	BP	protein splicing		CMS508C,CMP358C,CMH283C,CMH001C,CMR506C
3	0.0049	10	136	5	GO:0016539	BP	intein-mediated protein splicing		CMS508C,CMP358C,CMH283C,CMH001C,CMR506C
4	0.000146	402	2978	369	GO:0050896	BP	response to stimulus		CMQ189C,CMT071C,CMP030C,CMG096C,CMR298C,CMN022C,CMR270C,CMT228C,CMT578C,CMN075C,CMM158C,CML097C,CMT289C,CMP098C,CMR476C,CMT388C,CMC047C,CMT354C,CMP328C,CMS270C,CMI230C,CMS267C,CMR346C,CMT025C,CME176C,CMP021C,CMT169C,CMQ058C,CMQ317C,CMH146C,CML128C,CML016C,CMT176C,CMG199C,CMT257C,CML323C,CMQ030C,CMD007C,CMP311C,CMR185C,CMK124C,CME108C,CMC160C,CMT121C,CMS402C,CMI151C,CMS169C,CMQ309C,CMR066C,CML047C…
4	4.35e-05	267	2978	251	GO:0006950	BP	response to stress		CMT071C,CMP030C,CMR298C,CMN022C,CMR270C,CMT578C,CMN075C,CMM158C,CML097C,CMT289C,CMP098C,CMR476C,CMC047C,CMP328C,CMS270C,CMI230C,CMR346C,CMT025C,CME176C,CMT169C,CMQ058C,CMH146C,CML016C,CMT176C,CMG199C,CML323C,CMQ030C,CMD007C,CMP311C,CMR185C,CMC160C,CMS402C,CMI151C,CMQ309C,CMR066C,CMO126C,CMD060C,CMT552C,CMS422C,CMF046C,CMH047C,CML272C,CMP278C,CMR109C,CMI114C,CML058C,CMT249C,CMC151C,CMQ461C,CMT477C…
4	0.0351	911	2978	798	GO:0046483	BP	heterocycle metabolic process		CMT305C,CMM212C,CMQ416C,CMS018C,CMH188C,CMO165C,CMP045C,CMP030C,CMG096C,CMN022C,CMT184C,CMO008C,CMT058C,CMR270C,CMT343C,CMO136C,CMT143C,CMI016C,CMI204C,CMT318C,CMT578C,CML247C,CMJ177C,CMN175C,CMK133C,CMB025C,CML181C,CML007C,CMR224C,CMS159C,CMH166C,CMN075C,CMK228C,CMK183C,CMP042C,CML097C,CMT202C,CMP098C,CMT388C,CMT434C,CMC047C,CMT378C,CMK274C,CMS270C,CMI230C,CMK046C,CMB029C,CMR346C,CMT025C,CMO044C…
4	0.0206	899	2978	789	GO:0006725	BP	cellular aromatic compound metabolic process		CMT305C,CMM212C,CMQ416C,CMS018C,CMH188C,CMO165C,CMP045C,CMP030C,CMG096C,CMN022C,CMT184C,CMO008C,CMT058C,CMR270C,CMT343C,CMO136C,CMT143C,CMI016C,CMI204C,CMT318C,CMT578C,CMJ177C,CMN175C,CMK133C,CMB025C,CML181C,CML007C,CMR224C,CMS159C,CMH166C,CMN075C,CMK228C,CMK183C,CMP042C,CML097C,CMT202C,CMP098C,CMT388C,CMT434C,CMC047C,CMT378C,CMK274C,CMS270C,CMI230C,CMK046C,CMB029C,CMR346C,CMT025C,CMO044C,CMN150C…
4	0.00497	940	2978	827	GO:1901360	BP	organic cyclic compound metabolic process		CMT305C,CMM212C,CMQ416C,CMS018C,CMH188C,CMO165C,CMP045C,CMP030C,CMG096C,CMN022C,CMT184C,CMO008C,CMT058C,CMR270C,CMT343C,CMO136C,CMT143C,CMI016C,CMI204C,CMT318C,CMT578C,CML247C,CMJ177C,CMN175C,CMK133C,CMB025C,CML181C,CML007C,CMR224C,CMS159C,CMH166C,CMN075C,CMK228C,CMK183C,CMP042C,CML097C,CMT202C,CMP098C,CMT388C,CMT434C,CMC047C,CMT378C,CMK274C,CMS270C,CMI230C,CMK046C,CMB029C,CMR346C,CMT025C,CMO044C…
4	0.0302	812	2978	714	GO:0006139	BP	nucleobase-containing compound metabolic process		CMT305C,CMM212C,CMQ416C,CMS018C,CMH188C,CMO165C,CMP045C,CMP030C,CMG096C,CMN022C,CMO008C,CMT058C,CMR270C,CMT343C,CMT143C,CMI016C,CMI204C,CMT318C,CMT578C,CMJ177C,CMN175C,CMK133C,CML181C,CML007C,CMR224C,CMS159C,CMH166C,CMN075C,CMK228C,CMK183C,CMP042C,CML097C,CMT202C,CMP098C,CMT388C,CMT434C,CMC047C,CMT378C,CMK274C,CMS270C,CMI230C,CMK046C,CMB029C,CMT025C,CMO044C,CMN150C,CME176C,CMT415C,CMQ058C,CMQ336C…
4	0.000306	617	2978	555	GO:0090304	BP	nucleic acid metabolic process		CMQ416C,CMS018C,CMH188C,CMO165C,CMP045C,CMP030C,CMG096C,CMN022C,CMO008C,CMR270C,CMT343C,CMI016C,CMT318C,CMT578C,CMJ177C,CMN175C,CMK133C,CML181C,CMR224C,CMH166C,CMN075C,CMK183C,CMP042C,CML097C,CMT202C,CMP098C,CMT388C,CMC047C,CMT378C,CMI230C,CMB029C,CMT025C,CMO044C,CME176C,CMT415C,CMQ058C,CMQ336C,CMR456C,CMH146C,CML128C,CMJ210C,CML016C,CMT380C,CMJ128C,CMS243C,CMG199C,CMC113C,CMK081C,CMP311C,CMF033C…
4	0.0122	2994	2978	2540	GO:0003674	MF	molecular_function		CML066C,CMP337C,CMQ189C,CMP231C,CMA114C,CMQ039C,CMT305C,CMA125C,CML176C,CMF089C,CMC055C,CMS398C,CMM212C,CMH202C,CMS191C,CMP228C,CMH188C,CMO165C,CMT071C,CMQ191C,CMK140C,CMP045C,CMP030C,CMT115C,CMC009C,CMB031C,CMG096C,CMR298C,CMR231C,CMN022C,CMR497C,CMT184C,CMT617C,CMT547C,CMO008C,CMS335C,CMT058C,CMR270C,CMS209C,CMJ096C,CMT228C,CMT343C,CMO136C,CMT546C,CMI202C,CMT143C,CMI016C,CMI204C,CMG090C,CMQ345C…
4	0.0148	1828	2978	1574	GO:0003824	MF	catalytic activity		CMP337C,CMQ039C,CMT305C,CMF089C,CMC055C,CMS398C,CMM212C,CMH202C,CMS191C,CMT071C,CMQ191C,CMC009C,CMB031C,CMG096C,CMR231C,CMN022C,CMR497C,CMT184C,CMT547C,CMO008C,CMT058C,CMJ096C,CMT228C,CMT343C,CMO136C,CMT143C,CMI016C,CMI204C,CMG090C,CMR183C,CMT578C,CMQ338C,CML247C,CMO332C,CMJ062C,CMK133C,CMK068C,CML255C,CMT504C,CMB025C,CMI123C,CMJ284C,CMQ010C,CMN109C,CMI061C,CML007C,CML172C,CMP111C,CMJ272C,CMS223C…
4	0.0144	614	2978	546	GO:0016787	MF	hydrolase activity		CMP337C,CMC009C,CMG096C,CMR231C,CMR497C,CMT184C,CMO008C,CMT228C,CMQ338C,CMO332C,CMK133C,CMK068C,CMT504C,CMQ010C,CMI061C,CML172C,CMS337C,CMT224C,CMH166C,CMK228C,CMT202C,CMQ089C,CMP098C,CML259C,CMT388C,CMT434C,CMC047C,CMP328C,CMJ089C,CMI230C,CML324C,CMO219C,CMT025C,CMQ316C,CMN038C,CMT169C,CMO341C,CMQ336C,CML192C,CMH146C,CMQ397C,CML016C,CMS243C,CMT257C,CMD007C,CMR374C,CMF033C,CMG087C,CMT274C,CMC096C…
4	0.00121	145	2978	139	GO:0016788	MF	hydrolase activity, acting on ester bonds		CMG096C,CMR231C,CMO008C,CMO332C,CMK133C,CMK068C,CMC047C,CMI230C,CMQ316C,CMN038C,CMQ336C,CMH146C,CMQ397C,CML016C,CMP075C,CMT119C,CMG080C,CMI017C,CMQ250C,CMP164C,CME047C,CML058C,CMJ120C,CMQ035C,CMS219C,CMS302C,CMO028C,CMG106C,CMD139C,CMI176C,CMT575C,CMT511C,CMP129C,CMK040C,CMI177C,CMR103C,CMT469C,CMG142C,CMT275C,CMP019C,CMB156C,CMQ110C,CMJ052C,CMO175C,CMK297C,CMQ098C,CML164C,CMK075C,CMR143C,CML249C…
